# Supplementary material for: Highly focused human CD8+ T-cell response in the lower airways during acute influenza infection
Source: J Immunol. 2026 May 19;215(5):vkag068. doi: 10.1093/jimmun/vkag068 (PMC13183717; doi:10.1093/jimmun/vkag068)
Supplement: vkag068_Supplementary_Data [file vkag068_supplementary_data.zip]

Archive with 5 entries (5 files):
- Figure S4.pdf
- Supplemental File 1.xlsx
- Figure S1.pdf
- Figure S2.pdf
- Figure S3.pdf
