# Supplementary material for: Highly focused human CD8+ T-cell response in the lower airways during acute influenza infection
Source: J Immunol. 2026 May 19;215(5):vkag068. doi: 10.1093/jimmun/vkag068 (PMC13183717; doi:10.1093/jimmun/vkag068)
Supplement: vkag068_Supplementary_Data [file vkag068_supplementary_data.zip › Supplemental File 1.xlsx]

## Sheet: Blood vs BALF IBV-specific DEGs
	p_val	avg_log2FC	pct.1	pct.2	p_val_adj
SELL	0	2.98904	0.797	0.094	0
KLF3	0	2.75615	0.748	0.088	0
S1PR1	0	2.56708	0.578	0.045	0
FGFBP2	0	6.88628	0.49	0.005	0
CX3CR1	0	8.47178	0.475	0.002	0
RRM2	0	3.66971	0.488	0.027	0
KLF6	3.11261356879985e-321	-2.74516	0.872	0.976	5.8551373842694e-317
BIRC5	1.68634881491051e-317	4.11753	0.426	0.018	3.17219075572816e-313
TK1	7.72368e-300	3.66795	0.45	0.028	1.4529e-295
RASA3	1.91212e-294	2.0434	0.772	0.133	3.59689e-290
RAP1GAP2	4.05874e-286	5.16634	0.326	0.005	7.6349e-282
MYBL2	1.55524e-281	3.73729	0.396	0.019	2.92557e-277
LYAR	7.37935e-279	1.97157	0.868	0.202	1.38813e-274
GINS2	1.28133e-278	3.59381	0.422	0.027	2.41032e-274
RPS2	2.7743e-275	1.31279	0.994	0.914	5.21874e-271
ZWINT	4.15326e-271	3.27826	0.423	0.029	7.8127e-267
CENPW	8.49777e-270	3.18955	0.435	0.033	1.59852e-265
TYMS	9.48388e-267	3.10843	0.49	0.051	1.78401e-262
UHRF1	2.53656e-266	3.6506	0.387	0.021	4.77152e-262
MKI67	8.22564e-264	2.73291	0.553	0.075	1.54733e-259
TMSB10	2.44428e-263	1.11038	0.996	0.979	4.59793e-259
IL32	8.83278e-263	1.18308	1	0.982	1.66153e-258
U2AF1L5	7.12133e-259	2.46835	0.513	0.057	1.33959e-254
PCLAF	2.62653e-258	2.706	0.512	0.06	4.94076e-254
SSBP3	2.26771e-254	1.84945	0.649	0.102	4.26578e-250
E2F2	4.54782e-253	3.47479	0.347	0.015	8.55491e-249
DHFR	4.22017e-252	2.65856	0.514	0.062	7.93855e-248
JUND	1.78131e-250	-1.72634	0.971	0.975	3.35083e-246
VIM	5.36347e-250	-1.25922	0.987	0.996	1.00892e-245
GSTM1	2.32993e-249	2.91208	0.421	0.033	4.38283e-245
PLEK	8.10273e-249	3.31011	0.428	0.037	1.5242e-244
MT1E	7.1549e-248	2.34307	0.496	0.055	1.34591e-243
HIST1H1B	2.2678e-244	3.53818	0.429	0.039	4.26596e-240
CDT1	2.66382e-244	2.03829	0.466	0.047	5.01091e-240
VCL	2.79567e-243	2.35719	0.446	0.041	5.25894e-239
MCM2	6.87881e-241	2.806	0.445	0.044	1.29397e-236
CLSPN	2.38324e-239	2.6142	0.45	0.045	4.48312e-235
CCNB2	4.08452e-239	3.61801	0.344	0.018	7.6834e-235
CDKN3	1.25863e-238	2.8066	0.417	0.035	2.36762e-234
PXN	2.30595e-234	1.56737	0.745	0.146	4.33773e-230
CDC20	2.18759e-231	4.22908	0.315	0.013	4.11507e-227
AC004556.3	8.20595e-231	4.37693	0.281	0.006	1.54362e-226
CCDC28B	8.84013e-226	2.67543	0.351	0.022	1.66292e-221
DTL	2.01271e-225	3.05836	0.357	0.024	3.78612e-221
RIPOR2	9.73083e-224	1.54357	0.841	0.202	1.83047e-219
FEN1	1.62829e-220	2.57977	0.464	0.057	3.06298e-216
MT1X	4.83789e-220	1.57958	0.603	0.099	9.10056e-216
CDC45	1.31345e-219	3.90376	0.309	0.015	2.47074e-215
TGFBR3	1.9487e-219	1.79232	0.634	0.115	3.6657e-215
CENPM	2.03687e-218	2.41192	0.427	0.044	3.83156e-214
CDC25B	1.19138e-217	1.74245	0.783	0.198	2.24111e-213
CDC6	1.48554e-217	3.1158	0.32	0.017	2.79444e-213
E2F1	3.62421e-216	2.58152	0.357	0.026	6.8175e-212
GZMK	4.60761e-216	1.87738	0.736	0.176	8.66738e-212
JUN	1.2342e-215	-2.08219	0.882	0.959	2.32165e-211
GGH	1.37986e-214	2.3452	0.368	0.029	2.59566e-210
CENPU	1.83279e-213	2.27163	0.406	0.04	3.44766e-209
NME1	6.38814e-213	2.02035	0.608	0.116	1.20167e-208
ASF1B	1.54237e-212	2.65999	0.371	0.031	2.90135e-208
NPDC1	1.87042e-212	1.62525	0.635	0.117	3.51844e-208
TRBV5-6	2.5014e-212	2.02994	0.62	0.123	4.70539e-208
MCM10	4.59764e-212	3.97095	0.287	0.011	8.64863e-208
PFN1	1.30791e-211	0.960835	0.999	0.99	2.46031e-207
AC119396.1	1.2427e-210	2.28216	0.406	0.041	2.33764e-206
RPSA	2.86235e-210	1.01384	0.987	0.918	5.38436e-206
MT2A	6.94861e-210	1.81364	0.837	0.281	1.3071e-205
STMN1	2.57095e-208	2.52428	0.613	0.157	4.83621e-204
CHAF1A	9.23262e-207	2.37999	0.384	0.036	1.73675e-202
RAD51	1.95547e-206	3.0244	0.323	0.02	3.67843e-202
CENPN	2.25136e-204	2.23023	0.405	0.043	4.23504e-200
TIMELESS	1.40297e-203	2.10946	0.386	0.037	2.63912e-199
MCM4	5.73881e-203	2.33289	0.451	0.059	1.07953e-198
CD2	5.55844e-198	-1.61315	0.92	0.929	1.0456e-193
NEFH	8.1966e-198	2.92409	0.278	0.012	1.54186e-193
RRAS2	1.71652e-197	1.48245	0.501	0.073	3.22895e-193
PAICS	1.97779e-196	1.95687	0.47	0.067	3.72041e-192
RUVBL1	3.20093e-196	1.45813	0.583	0.104	6.02127e-192
THOC3	1.16299e-193	1.37753	0.604	0.114	2.1877e-189
HMGB2	3.33623e-193	2.20777	0.807	0.317	6.27577e-189
MRPL23	2.20466e-189	1.76461	0.365	0.036	4.14719e-185
PCNA	2.23015e-185	2.18207	0.53	0.104	4.19514e-181
MCM7	2.91402e-184	2.33135	0.524	0.105	5.48155e-180
CHEK1	2.56491e-182	2.02865	0.35	0.034	4.82485e-178
MYL6B	4.45245e-182	2.25144	0.349	0.034	8.37551e-178
CEP55	5.49072e-181	2.46121	0.315	0.026	1.03286e-176
RNASEH2A	4.849e-180	1.65539	0.426	0.058	9.12146e-176
TROAP	6.42368e-180	2.82262	0.259	0.012	1.20836e-175
MAD2L1	2.88018e-179	1.76054	0.433	0.06	5.41791e-175
CAPG	5.34952e-178	-5.15512	0.118	0.641	1.0063e-173
MT-ATP6	1.25978e-177	1.1195	0.993	0.898	2.36977e-173
TIMM10	6.71116e-177	1.51483	0.549	0.105	1.26244e-172
SMC2	2.44999e-176	1.77353	0.475	0.078	4.60867e-172
FXN	3.80695e-176	1.46196	0.428	0.059	7.16126e-172
FANCI	1.50356e-175	1.94664	0.366	0.041	2.82836e-171
CHAF1B	1.77708e-174	2.37858	0.293	0.022	3.34286e-170
RRM1	4.30997e-174	1.7687	0.52	0.098	8.10748e-170
PKMYT1	2.63701e-173	2.55342	0.299	0.024	4.96048e-169
FOXM1	7.02618e-173	2.36601	0.315	0.028	1.3217e-168
RASGRP2	4.65579e-172	1.24969	0.721	0.177	8.75801e-168
SPC24	1.50942e-170	3.34649	0.249	0.013	2.83937e-166
MCM5	3.79535e-170	2.01962	0.536	0.115	7.13943e-166
NUDT1	1.94419e-169	1.5416	0.589	0.127	3.65721e-165
RPL26L1	4.01079e-169	1.23286	0.486	0.083	7.5447e-165
HIST1H3C	1.21638e-168	2.61076	0.294	0.024	2.28813e-164
TRIP13	1.24416e-167	2.12027	0.281	0.02	2.34039e-163
HIST1H3B	8.1811e-167	2.47514	0.306	0.028	1.53895e-162
SHCBP1	9.76563e-167	2.67683	0.263	0.017	1.83701e-162
CD59	1.02641e-165	1.62083	0.478	0.085	1.93077e-161
ITGAM	8.06601e-164	3.00136	0.312	0.031	1.5173e-159
FUT7	1.67101e-163	3.51636	0.248	0.014	3.14333e-159
BRCA1	6.91669e-163	2.05518	0.321	0.033	1.3011e-158
NCAPH	1.08396e-162	2.18657	0.313	0.031	2.03904e-158
ACTB	1.10537e-162	1.11641	1	0.999	2.07932e-158
AC011603.2	1.95255e-162	2.2208	0.458	0.084	3.67293e-158
FOS	1.9745e-162	-2.64789	0.62	0.824	3.71423e-158
MRPL11	3.12123e-162	1.29124	0.612	0.139	5.87135e-158
ORC1	5.45117e-162	3.22433	0.23	0.011	1.02542e-157
PRDX2	5.58395e-162	1.44417	0.809	0.278	1.0504e-157
CD320	6.39963e-162	1.28787	0.638	0.148	1.20383e-157
ATAD5	9.93011e-162	1.74599	0.354	0.043	1.86795e-157
CCNA2	2.6625e-161	2.48881	0.282	0.023	5.00844e-157
AHCY	2.91878e-161	1.45854	0.49	0.091	5.49051e-157
NCAPG2	1.15217e-160	1.87285	0.323	0.034	2.16734e-156
NKG7	3.47344e-160	1.07167	0.993	0.85	6.53389e-156
HSP90AA1	1.49594e-159	1.4319	0.965	0.801	2.814e-155
HIST1H2AI	2.20328e-159	2.45995	0.478	0.094	4.14459e-155
MSH6	2.30548e-159	1.46349	0.442	0.073	4.33684e-155
BCL2L12	2.82046e-159	1.59569	0.368	0.048	5.30556e-155
MTHFD1	6.69372e-159	1.37224	0.51	0.1	1.25916e-154
TUBG1	4.06939e-158	1.37469	0.391	0.056	7.65492e-154
ORC6	3.9811e-157	2.37264	0.273	0.022	7.48886e-153
C19orf48	6.47709e-157	1.43802	0.391	0.056	1.2184e-152
WDR34	8.86579e-157	1.34615	0.388	0.055	1.66774e-152
DLGAP5	2.60571e-156	2.7064	0.243	0.015	4.90159e-152
ZFP36L1	4.25039e-156	-2.55551	0.559	0.779	7.99542e-152
MTFP1	1.15636e-155	1.26587	0.477	0.087	2.17523e-151
CCNB1	2.60971e-155	2.66175	0.272	0.023	4.90913e-151
RCC1	5.6794e-155	1.70453	0.303	0.03	1.06835e-150
MRPS14	5.22075e-154	1.1539	0.464	0.083	9.82076e-150
CENPH	5.85269e-154	1.62098	0.318	0.035	1.10095e-149
TRAV24	6.95908e-154	0.961219	0.54	0.111	1.30907e-149
ATXN10	2.05394e-153	1.05171	0.548	0.114	3.86367e-149
CD28	3.45039e-153	1.58698	0.38	0.054	6.49052e-149
RPS8	1.77687e-152	0.592828	0.996	0.985	3.34248e-148
CCL5	1.8427e-152	-0.877646	0.998	1	3.4663e-148
RPLP0	3.89785e-152	0.805724	0.996	0.964	7.33224e-148
NUSAP1	1.34106e-151	1.61479	0.41	0.067	2.52266e-147
UBE2T	1.71175e-151	1.55091	0.363	0.05	3.21997e-147
LSM5	3.24534e-151	1.42444	0.616	0.158	6.10481e-147
RPS4X	5.35852e-151	0.633874	0.994	0.977	1.00799e-146
MPDU1	5.99406e-151	1.24289	0.53	0.111	1.12754e-146
HELLS	6.65417e-151	1.44025	0.474	0.089	1.25172e-146
DTYMK	1.33633e-150	1.37356	0.507	0.103	2.51377e-146
OIP5	1.9595e-150	2.7446	0.227	0.012	3.68601e-146
CDCA7	1.10561e-149	1.41463	0.546	0.12	2.07976e-145
GGCT	1.23065e-149	1.36206	0.541	0.119	2.31498e-145
MRPL58	4.63204e-149	0.939536	0.519	0.105	8.71332e-145
GPX7	1.08143e-148	1.1452	0.41	0.065	2.03428e-144
PSME2	2.59558e-147	1.27579	0.902	0.544	4.88254e-143
TLE5	2.94195e-147	0.878807	0.992	0.749	5.53411e-143
FKBP4	3.47447e-147	1.23708	0.495	0.1	6.53582e-143
HPDL	4.93555e-147	2.81233	0.194	0.006	9.28427e-143
GTSF1	6.04394e-147	1.53137	0.36	0.05	1.13693e-142
KLF2	1.00384e-146	0.832281	0.958	0.351	1.88832e-142
ANAPC15	1.91128e-146	1.05683	0.549	0.12	3.59531e-142
NCR3	4.90831e-146	2.05619	0.258	0.021	9.23302e-142
WDR18	7.61861e-146	1.03053	0.514	0.106	1.43314e-141
CALR	8.1533e-146	1.53756	0.899	0.56	1.53372e-141
P2RX5	2.29365e-145	2.06437	0.3	0.033	4.31458e-141
CRIP1	3.95349e-145	-1.2046	0.977	0.981	7.43691e-141
FH	4.00868e-145	1.07	0.474	0.091	7.54072e-141
MAGOHB	1.18352e-144	1.14484	0.429	0.075	2.22631e-140
TPX2	1.30134e-144	1.78464	0.385	0.062	2.44796e-140
RFC5	2.41058e-144	1.32278	0.341	0.045	4.53455e-140
HIST1H2AJ	1.96555e-143	1.8484	0.39	0.065	3.6974e-139
TIPIN	2.56022e-143	1.71358	0.278	0.027	4.81602e-139
MT-CO3	3.08713e-143	0.778749	1	0.984	5.80719e-139
LYRM4	3.35437e-143	1.10935	0.371	0.055	6.30991e-139
HMGB3	4.28278e-143	1.56369	0.341	0.046	8.05633e-139
GIMAP4	1.0694e-142	1.14945	0.869	0.322	2.01165e-138
DUSP2	2.45181e-142	2.0582	0.606	0.173	4.61209e-138
GMNN	3.63773e-142	1.39283	0.404	0.068	6.84294e-138
EXO1	4.27354e-142	2.75853	0.218	0.013	8.03895e-138
SNRPE	9.90175e-142	1.35595	0.689	0.206	1.86262e-137
SARS2	1.3e-141	1.22514	0.345	0.048	2.44542e-137
CTPS1	3.24684e-141	1.19499	0.398	0.065	6.10762e-137
PPIA	4.00119e-141	0.982343	0.992	0.888	7.52664e-137
CKS1B	7.72641e-141	1.28081	0.418	0.074	1.45342e-136
RFC4	1.59639e-140	1.27271	0.408	0.07	3.00297e-136
HSPBP1	2.00194e-140	1.0392	0.436	0.08	3.76585e-136
C1QBP	3.51577e-140	1.45495	0.716	0.238	6.61351e-136
NABP2	6.54301e-139	1.02578	0.541	0.122	1.23081e-134
POP7	7.62796e-139	1.01298	0.462	0.09	1.4349e-134
SLC35B1	1.87499e-138	1.11606	0.499	0.106	3.52704e-134
TRAP1	2.43507e-138	1.06634	0.444	0.084	4.58061e-134
ZNRD2	2.92475e-138	0.824778	0.484	0.099	5.50175e-134
HMGN2	4.95064e-138	1.886	0.847	0.515	9.31265e-134
TCF19	5.1925e-138	1.11979	0.342	0.048	9.76761e-134
RPS6	8.56578e-138	0.62152	0.993	0.961	1.61131e-133
MRPS28	8.76405e-138	0.97998	0.429	0.079	1.64861e-133
EBNA1BP2	1.01762e-137	0.948715	0.513	0.111	1.91424e-133
PLP2	1.03711e-137	-2.01546	0.685	0.79	1.95091e-133
HAUS1	1.22407e-137	0.934469	0.464	0.092	2.3026e-133
MND1	1.85039e-137	2.79792	0.229	0.017	3.48076e-133
CD52	6.15867e-137	0.748783	0.998	0.954	1.15851e-132
CISH	1.13103e-136	-4.62634	0.07	0.542	2.12758e-132
KLRG1	1.29528e-136	1.34947	0.465	0.095	2.43655e-132
CCDC34	2.28477e-136	1.53978	0.288	0.032	4.29788e-132
RFC2	2.28642e-136	1.15631	0.416	0.075	4.30099e-132
HIST1H3G	3.00009e-136	2.28849	0.216	0.014	5.64347e-132
NCAPD2	3.93681e-136	1.31775	0.476	0.1	7.40553e-132
MRPL17	6.56245e-136	1.12869	0.445	0.087	1.23446e-131
TRABD2A	7.29984e-136	2.02369	0.213	0.013	1.37317e-131
ZNF367	1.68771e-135	1.40895	0.311	0.039	3.17476e-131
MYC	1.83972e-135	1.0691	0.458	0.09	3.4607e-131
LPCAT1	2.73989e-135	0.888745	0.474	0.096	5.154e-131
POC1A	3.08249e-135	2.63887	0.21	0.012	5.79848e-131
NTHL1	3.13777e-135	1.22973	0.337	0.048	5.90246e-131
MRPL28	6.85342e-135	1.07071	0.658	0.181	1.2892e-130
CRELD2	1.4301e-134	1.05427	0.602	0.153	2.69017e-130
MCM3	4.40525e-134	1.54488	0.562	0.15	8.28671e-130
MRTO4	4.72867e-134	1.15374	0.366	0.058	8.8951e-130
CENPS	5.20188e-134	1.95926	0.241	0.02	9.78525e-130
RFC3	5.45833e-134	2.17557	0.236	0.019	1.02677e-129
ADD3	1.70894e-133	1.09842	0.797	0.259	3.21469e-129
NUP37	9.25774e-133	0.991915	0.433	0.083	1.74147e-128
RUVBL2	1.65e-132	1.04471	0.517	0.118	3.10382e-128
DECR1	1.77068e-132	1.0457	0.689	0.198	3.33082e-128
WDHD1	2.21445e-132	1.62383	0.277	0.031	4.16561e-128
LMNB1	2.40052e-132	1.56391	0.564	0.156	4.51561e-128
GAR1	3.71798e-132	0.834927	0.471	0.097	6.99389e-128
MRPL14	9.37046e-132	0.958342	0.561	0.136	1.76268e-127
HIST1H2AH	1.26025e-131	2.52574	0.269	0.029	2.37065e-127
TMPO-AS1	1.48055e-131	1.64714	0.26	0.026	2.78507e-127
PTPMT1	4.1193e-131	0.979138	0.464	0.096	7.74882e-127
UCP2	8.23374e-131	1.22865	0.869	0.349	1.54885e-126
LAGE3	1.20984e-130	1.00136	0.525	0.122	2.27584e-126
FBXO5	1.45991e-130	1.72858	0.318	0.045	2.74624e-126
RPA3	1.86411e-130	1.2311	0.613	0.169	3.50657e-126
RPS10	3.51237e-130	1.05633	0.423	0.081	6.60713e-126
SYNJ2	3.7432e-130	1.05668	0.341	0.051	7.04133e-126
MYCBP	4.88848e-130	0.914547	0.504	0.111	9.19573e-126
CDCA7L	7.76903e-130	1.32574	0.331	0.049	1.46143e-125
NDUFB9	1.8519e-129	1.08095	0.896	0.468	3.4836e-125
RAP2B	2.25185e-129	0.896992	0.543	0.129	4.23596e-125
RAB29	2.68685e-129	0.796012	0.616	0.159	5.05423e-125
RAD51AP1	3.87204e-129	1.7827	0.254	0.025	7.28369e-125
LDHB	4.01669e-129	0.936216	0.957	0.627	7.5558e-125
POLA1	6.63908e-129	1.78115	0.258	0.027	1.24888e-124
SNRNP25	6.69435e-129	1.10688	0.435	0.087	1.25927e-124
UBE2F	1.25825e-128	1.02441	0.525	0.124	2.3669e-124
PXMP2	1.75838e-128	1.00207	0.386	0.068	3.30769e-124
EIF4A1	1.95168e-128	1.14762	0.92	0.624	3.6713e-124
CES1	2.26776e-128	1.51777	0.288	0.036	4.26588e-124
POLA2	2.42279e-128	1.42786	0.285	0.035	4.5575e-124
P2RY8	2.53573e-128	0.840894	0.674	0.187	4.76997e-124
SSRP1	3.67806e-128	1.20219	0.651	0.19	6.91881e-124
WDR76	4.04824e-128	0.972212	0.382	0.066	7.61514e-124
CENPP	4.46272e-128	2.07815	0.224	0.018	8.39481e-124
DSN1	4.84766e-128	1.38772	0.306	0.041	9.11894e-124
AIFM1	8.23895e-128	0.862436	0.4	0.073	1.54983e-123
FAM111B	1.33732e-127	2.7789	0.213	0.016	2.51563e-123
XIST	1.40462e-127	1.07547	0.542	0.132	2.64222e-123
CEP78	2.24263e-127	1.01629	0.484	0.106	4.21861e-123
GK5	9.29526e-127	0.994109	0.441	0.089	1.74853e-122
MRPL12	1.32466e-126	1.08287	0.512	0.121	2.49181e-122
EIF2B2	1.69102e-126	0.922052	0.432	0.086	3.18097e-122
PLK1	3.27668e-126	2.9833	0.207	0.015	6.16377e-122
UBE2C	4.78475e-126	2.04001	0.241	0.023	9.00059e-122
TOP2A	5.72559e-126	1.14619	0.323	0.048	1.07704e-121
KIFC1	7.60435e-126	1.87738	0.251	0.026	1.43045e-121
CFL1	1.00807e-125	0.769291	0.993	0.963	1.89628e-121
CDK4	1.25303e-125	1.15799	0.501	0.118	2.35707e-121
MRPS33	1.78207e-125	0.877502	0.484	0.108	3.35226e-121
NOSIP	2.51598e-125	1.03382	0.758	0.239	4.73281e-121
TRGV10	2.59305e-125	0.761828	0.652	0.178	4.87779e-121
EIF1	3.64165e-125	-0.774817	0.999	0.991	6.8503e-121
CCNE1	3.68793e-125	3.14375	0.175	0.007	6.93736e-121
TCTEX1D2	3.93755e-125	0.802131	0.402	0.074	7.40693e-121
PPIF	5.66064e-125	1.17437	0.487	0.113	1.06482e-120
DPP3	8.07128e-125	0.8179	0.482	0.107	1.51829e-120
DSCC1	8.56992e-125	2.30282	0.21	0.015	1.61209e-120
LITAF	1.03811e-124	1.06619	0.922	0.378	1.95279e-120
IMPDH2	1.64098e-124	1.15684	0.553	0.141	3.08685e-120
RAD51C	1.75832e-124	0.934086	0.428	0.087	3.30757e-120
CISD1	2.04335e-124	0.865007	0.42	0.083	3.84374e-120
TFDP1	4.73178e-124	1.14773	0.615	0.174	8.90095e-120
SKA3	5.52337e-124	2.83689	0.203	0.014	1.039e-119
VRK1	7.35627e-124	0.940835	0.446	0.093	1.38379e-119
LMNB2	1.04179e-123	1.01565	0.423	0.086	1.95971e-119
DONSON	1.32321e-123	1.2258	0.318	0.047	2.4891e-119
PRMT5	1.35557e-123	1.10949	0.302	0.042	2.54997e-119
WARS	3.0499e-123	1.13306	0.53	0.132	5.73717e-119
SKA1	5.76707e-123	2.24637	0.21	0.016	1.08484e-118
CCR3	5.95609e-123	3.17335	0.169	0.007	1.1204e-118
SLC29A1	6.64401e-123	1.47345	0.283	0.037	1.2498e-118
HAUS4	8.40504e-123	1.07617	0.409	0.081	1.58107e-118
COMMD4	9.22595e-123	1.08233	0.412	0.082	1.73549e-118
BOLA2	2.01955e-122	0.895765	0.45	0.095	3.79897e-118
MRPL13	2.6646e-122	0.854643	0.555	0.14	5.01238e-118
HSPD1	8.56192e-122	1.61179	0.725	0.306	1.61058e-117
PARPBP	3.39544e-121	2.02435	0.224	0.02	6.38716e-117
HMMR	4.36195e-121	2.63728	0.194	0.013	8.20527e-117
CDCA5	5.87632e-121	2.14692	0.227	0.021	1.10539e-116
FKBP3	6.0664e-121	0.794217	0.601	0.16	1.14115e-116
SDF2L1	1.04496e-120	1.36235	0.68	0.237	1.96568e-116
SNRPC	1.10279e-120	1.10177	0.723	0.236	2.07446e-116
NCAPG	1.12e-120	1.59178	0.273	0.034	2.10683e-116
HMBS	1.14235e-120	1.34964	0.253	0.028	2.14887e-116
ATAD3A	1.17845e-120	1.06228	0.319	0.049	2.21679e-116
CBWD1	2.31822e-120	1.22258	0.321	0.05	4.36081e-116
PAQR4	2.75522e-120	1.06141	0.338	0.055	5.18285e-116
CBX1	2.8655e-120	0.902022	0.41	0.082	5.39028e-116
CCDC86	3.03755e-120	1.1191	0.271	0.034	5.71394e-116
TMEM106C	4.67489e-120	1.11331	0.526	0.132	8.79394e-116
ATF7IP2	6.45801e-120	0.747085	0.472	0.105	1.21482e-115
STOML2	9.24841e-120	0.987047	0.633	0.181	1.73972e-115
LRR1	1.04215e-119	0.844577	0.362	0.064	1.96039e-115
MRPL10	1.34184e-119	0.898734	0.628	0.176	2.52413e-115
TSC22D3	1.45987e-119	-1.67137	0.718	0.837	2.74616e-115
BRI3BP	3.25493e-119	1.13799	0.36	0.065	6.12286e-115
RPL15	4.16303e-119	0.58462	0.996	0.944	7.83107e-115
FAM207A	5.38899e-119	0.88359	0.458	0.102	1.01372e-114
PPIL1	7.14833e-119	1.21288	0.278	0.036	1.34467e-114
TMEM126A	9.97375e-119	0.652036	0.477	0.108	1.87616e-114
POLQ	1.09419e-118	2.6533	0.183	0.011	2.05827e-114
AGK	1.1782e-118	0.954446	0.365	0.065	2.21631e-114
RNASEH2C	1.8906e-118	0.838633	0.564	0.147	3.5564e-114
CBX5	2.21527e-118	0.859398	0.496	0.117	4.16715e-114
HIRIP3	2.3879e-118	0.847588	0.404	0.08	4.49189e-114
TP53	2.63437e-118	1.07552	0.299	0.043	4.95551e-114
YEATS4	3.06901e-118	0.916572	0.429	0.091	5.77312e-114
CDK1	3.39653e-118	1.8148	0.285	0.04	6.38921e-114
CENPK	6.84801e-118	0.847328	0.464	0.103	1.28818e-113
DPM2	1.12149e-117	0.878015	0.43	0.091	2.10963e-113
RCN1	1.79471e-117	1.20247	0.291	0.041	3.37603e-113
BAG2	1.974e-117	0.991747	0.329	0.053	3.71328e-113
RPS16	2.13612e-117	0.624837	0.989	0.904	4.01826e-113
THOC6	3.78699e-117	0.739984	0.429	0.091	7.12371e-113
PSMB2	5.58267e-117	1.14858	0.778	0.31	1.05016e-112
POLE2	5.59635e-117	2.03699	0.199	0.015	1.05273e-112
MRPS7	8.51945e-117	0.830093	0.612	0.17	1.60259e-112
TXN2	8.60582e-117	0.867082	0.59	0.163	1.61884e-112
SPTBN1	1.38482e-116	0.984015	0.584	0.161	2.60498e-112
TOPBP1	1.62983e-116	0.888412	0.511	0.125	3.06588e-112
EPHX4	2.37476e-116	6.7531	0.128	0.001	4.46715e-112
UCHL5	3.78124e-116	0.856236	0.517	0.129	7.11288e-112
EXOSC2	3.78897e-116	1.09748	0.306	0.046	7.12744e-112
CCNE2	3.8325e-116	2.15148	0.199	0.015	7.20932e-112
DCPS	4.89323e-116	0.71551	0.523	0.129	9.20465e-112
DNAJC9	5.09399e-116	1.26457	0.536	0.144	9.58231e-112
MTX1	6.48739e-116	0.742205	0.469	0.108	1.22034e-111
TPST2	6.71994e-116	0.990903	0.752	0.256	1.26409e-111
NOP16	1.03222e-115	0.926092	0.403	0.082	1.9417e-111
HADH	1.17115e-115	0.97367	0.492	0.119	2.20304e-111
RPL4	1.35127e-115	0.669617	0.983	0.872	2.54187e-111
SMAD3	1.68525e-115	0.818523	0.451	0.099	3.17012e-111
UCK2	2.10402e-115	0.790068	0.378	0.072	3.95788e-111
CCNC	2.46222e-115	0.671271	0.45	0.1	4.63169e-111
SNRPD1	3.76504e-115	1.19418	0.706	0.252	7.08242e-111
ZNF639	5.17304e-115	0.690768	0.432	0.092	9.73101e-111
NUF2	7.5911e-115	1.85433	0.231	0.024	1.42796e-110
MRPS15	7.89886e-115	0.862001	0.674	0.203	1.48585e-110
ACOT13	7.96979e-115	0.81131	0.387	0.077	1.4992e-110
LRRC59	1.07453e-114	0.934026	0.554	0.147	2.0213e-110
SPC25	1.10678e-114	2.61269	0.192	0.014	2.08196e-110
S1PR4	1.51285e-114	1.00021	0.823	0.305	2.84582e-110
HIST1H1D	1.72484e-114	1.35095	0.682	0.243	3.2446e-110
TIMM13	1.74848e-114	0.83789	0.54	0.14	3.28907e-110
MZB1	1.82238e-114	1.09405	0.325	0.053	3.42807e-110
MTFR2	2.94022e-114	2.78173	0.174	0.01	5.53084e-110
PYM1	3.15345e-114	0.780383	0.474	0.111	5.93196e-110
CD44	3.46971e-114	-1.27631	0.904	0.856	6.52688e-110
PFDN6	3.77058e-114	0.638241	0.49	0.118	7.09284e-110
HLA-E	4.70753e-114	-0.788559	1	0.982	8.85534e-110
PINLYP	4.95545e-114	1.85629	0.231	0.024	9.3217e-110
LSM3	5.63596e-114	1.07558	0.627	0.19	1.06018e-109
NT5DC2	5.91183e-114	1.39953	0.237	0.026	1.11207e-109
BLMH	5.92604e-114	0.725997	0.522	0.13	1.11475e-109
SHMT1	7.04488e-114	0.840458	0.35	0.063	1.32521e-109
GPATCH4	7.18812e-114	1.13649	0.32	0.053	1.35216e-109
GMPPB	9.13853e-114	0.820696	0.327	0.055	1.71905e-109
AC005944.1	9.79789e-114	0.906023	0.369	0.07	1.84308e-109
WDR4	1.89553e-113	1.09957	0.248	0.029	3.56567e-109
RBBP8	2.31679e-113	1.06643	0.405	0.086	4.35811e-109
LSM4	3.3793e-113	1.1914	0.692	0.245	6.35679e-109
RPA1	4.00403e-113	0.791453	0.544	0.143	7.53198e-109
ITGB3BP	4.79533e-113	0.991218	0.33	0.056	9.0205e-109
RANBP1	8.61405e-113	1.33427	0.674	0.253	1.62039e-108
AIMP2	1.01353e-112	0.764664	0.355	0.065	1.90656e-108
GLRX3	1.05081e-112	0.845608	0.589	0.164	1.97668e-108
MIR181A1HG	2.29693e-112	2.29353	0.189	0.014	4.32075e-108
WDR77	2.30501e-112	0.832025	0.373	0.072	4.33596e-108
GNL3	2.45652e-112	0.855041	0.366	0.07	4.62096e-108
CIAPIN1	3.47589e-112	0.714883	0.412	0.088	6.5385e-108
AHSA1	3.63326e-112	0.975467	0.619	0.185	6.83452e-108
DLD	5.91106e-112	0.732165	0.523	0.134	1.11193e-107
HSPE1	6.47025e-112	1.29558	0.767	0.328	1.21712e-107
BOLA3	8.6243e-112	0.727685	0.562	0.151	1.62232e-107
PRPF19	1.07621e-111	0.887574	0.531	0.139	2.02446e-107
PTTG1	1.08793e-111	1.5965	0.535	0.162	2.04651e-107
CDKN2A	1.15305e-111	0.769739	0.339	0.06	2.169e-107
SLC25A4	1.60924e-111	0.814683	0.357	0.066	3.02715e-107
FCMR	1.71941e-111	0.987811	0.559	0.154	3.23439e-107
MRPS12	1.8332e-111	0.751187	0.597	0.165	3.44844e-107
SAE1	2.01884e-111	0.892131	0.567	0.155	3.79765e-107
ATAD2	2.35464e-111	1.07302	0.459	0.108	4.42932e-107
SPON2	2.74848e-111	1.67391	0.285	0.042	5.17017e-107
KNL1	3.33863e-111	1.47606	0.284	0.042	6.2803e-107
MIS18A	3.65657e-111	1.20225	0.227	0.024	6.87838e-107
MRPS35	4.1931e-111	0.679719	0.565	0.152	7.88763e-107
PPA2	5.656e-111	0.647189	0.432	0.096	1.06395e-106
DDX49	5.77238e-111	0.590402	0.45	0.102	1.08584e-106
G6PD	7.39881e-111	0.799408	0.596	0.167	1.39179e-106
BCCIP	7.69719e-111	0.717629	0.584	0.161	1.44792e-106
GOT2	8.62226e-111	0.788512	0.492	0.121	1.62193e-106
POLE3	1.06663e-110	0.978598	0.561	0.158	2.00645e-106
IFI27L1	1.34628e-110	1.08984	0.273	0.038	2.5325e-106
CDC7	1.5731e-110	0.895929	0.288	0.043	2.95916e-106
TMED3	1.60403e-110	0.672018	0.536	0.14	3.01734e-106
HNRNPA2B1	1.71094e-110	0.960387	0.97	0.836	3.21845e-106
MCM6	1.9958e-110	1.16909	0.49	0.125	3.75431e-106
CHCHD1	2.21054e-110	0.779041	0.542	0.145	4.15825e-106
CDKN2AIPNL	2.22138e-110	0.776928	0.376	0.075	4.17864e-106
BCR	2.28859e-110	1.05528	0.359	0.069	4.30507e-106
MRPL40	2.37477e-110	0.849844	0.404	0.086	4.46718e-106
POLD3	2.46298e-110	0.854524	0.332	0.058	4.63312e-106
CKLF	2.64044e-110	-1.74386	0.787	0.769	4.96693e-106
SH3BP5	2.69229e-110	0.790516	0.576	0.159	5.06447e-106
AKIP1	2.96426e-110	0.851876	0.381	0.077	5.57606e-106
PLSCR3	3.02016e-110	0.857994	0.652	0.196	5.68122e-106
CDK2AP2	3.54914e-110	1.15719	0.771	0.326	6.67628e-106
ERAL1	4.17911e-110	0.819371	0.402	0.085	7.86132e-106
TPP2	5.21172e-110	0.740438	0.627	0.183	9.80376e-106
GMPPA	1.16744e-109	0.813639	0.375	0.075	2.19606e-105
MANF	1.39894e-109	1.007	0.634	0.196	2.63154e-105
PRIM2	1.92498e-109	1.02055	0.308	0.051	3.62109e-105
PHF19	2.12497e-109	0.965712	0.482	0.12	3.99728e-105
SAAL1	2.32203e-109	0.644109	0.341	0.061	4.36797e-105
RPS17	2.33885e-109	1.00354	0.896	0.497	4.39961e-105
EZH2	2.41606e-109	0.917094	0.445	0.102	4.54486e-105
SNHG3	2.92521e-109	0.79125	0.411	0.089	5.50261e-105
HYOU1	3.92812e-109	0.901824	0.546	0.149	7.38919e-105
SMC4	4.57629e-109	1.1455	0.564	0.167	8.60845e-105
DUT	4.58804e-109	1.37793	0.707	0.3	8.63055e-105
COX16	5.67401e-109	0.807041	0.64	0.192	1.06734e-104
TXNDC17	5.83946e-109	1.06445	0.65	0.21	1.09846e-104
DCTPP1	9.0113e-109	1.01335	0.512	0.137	1.69512e-104
FTSJ3	1.16966e-108	0.708396	0.46	0.11	2.20025e-104
TCF7	1.71482e-108	1.92345	0.299	0.05	3.22574e-104
PRDX3	1.75387e-108	1.12244	0.669	0.228	3.29921e-104
RIDA	2.16157e-108	1.8096	0.209	0.02	4.06612e-104
TSFM	2.21507e-108	0.733532	0.375	0.075	4.16677e-104
ARHGAP10	2.28625e-108	0.824203	0.44	0.102	4.30067e-104
LRRC42	2.40241e-108	1.05165	0.271	0.039	4.51917e-104
UMPS	2.59438e-108	0.809243	0.307	0.05	4.88028e-104
WDR43	3.0278e-108	0.724768	0.481	0.118	5.69559e-104
TCOF1	5.65883e-108	0.494386	0.489	0.119	1.06448e-103
C1orf21	6.81713e-108	2.0771	0.195	0.017	1.28237e-103
MCTS1	8.43572e-108	0.633243	0.538	0.142	1.58684e-103
AP2S1	1.41118e-107	1.02113	0.76	0.27	2.65457e-103
NUP155	3.00697e-107	0.70582	0.341	0.063	5.65641e-103
TOMM22	3.07208e-107	0.944785	0.669	0.216	5.77888e-103
TIFA	4.35781e-107	1.07789	0.289	0.046	8.19748e-103
COMMD3	6.09922e-107	0.770457	0.553	0.151	1.14732e-102
NDUFA2	6.35098e-107	0.95531	0.766	0.277	1.19468e-102
GLRX5	9.81345e-107	0.858605	0.659	0.206	1.84601e-102
ERI1	1.34097e-106	0.738439	0.384	0.081	2.5225e-102
ADK	1.38798e-106	0.628541	0.628	0.181	2.61093e-102
SEPHS1	1.38852e-106	0.746273	0.38	0.078	2.61195e-102
PPIH	1.70483e-106	0.779915	0.505	0.131	3.20695e-102
TPRKB	2.00297e-106	0.617266	0.494	0.125	3.76778e-102
LRRC8A	3.32833e-106	0.749869	0.362	0.072	6.26091e-102
MRPL3	4.27564e-106	0.736756	0.546	0.15	8.04291e-102
KIF11	4.71054e-106	1.17221	0.306	0.052	8.861e-102
GINS4	5.27646e-106	2.00116	0.182	0.014	9.92555e-102
PUDP	5.43117e-106	0.89066	0.321	0.057	1.02166e-101
UBR7	7.86574e-106	0.657204	0.435	0.1	1.47962e-101
HARS	7.93574e-106	0.642256	0.538	0.144	1.49279e-101
GON7	1.26814e-105	0.608367	0.415	0.092	2.38549e-101
MRPL48	1.41779e-105	0.587606	0.463	0.111	2.66701e-101
SNRPF	1.58029e-105	1.08113	0.771	0.312	2.97268e-101
ALYREF	1.78285e-105	1.22706	0.734	0.318	3.35372e-101
PLGRKT	2.24994e-105	0.551926	0.475	0.117	4.23235e-101
MPI	3.05171e-105	1.24042	0.296	0.049	5.74057e-101
MRPS2	4.4829e-105	0.62709	0.47	0.115	8.43278e-101
TIMM17A	6.823e-105	0.726851	0.524	0.141	1.28348e-100
CD38	9.564e-105	1.12811	0.317	0.057	1.79908e-100
TAF9B	1.107e-104	1.47872	0.223	0.025	2.08238e-100
CARHSP1	1.20822e-104	0.919353	0.647	0.205	2.27279e-100
MRPS24	1.68598e-104	0.791354	0.675	0.214	3.17151e-100
SLC35A4	1.68756e-104	0.601899	0.452	0.108	3.17447e-100
GATD3A	1.90079e-104	1.54177	0.242	0.031	3.57557e-100
TMEM167A	2.18573e-104	0.734079	0.618	0.184	4.11158e-100
NDUFAF8	3.10646e-104	0.767	0.552	0.154	5.84357e-100
LINC00861	3.38535e-104	0.644649	0.697	0.22	6.36819e-100
ITGA6	3.93064e-104	1.44709	0.259	0.037	7.39393e-100
MRPL9	4.64492e-104	0.638913	0.528	0.141	8.73757e-100
EXOSC8	4.8852e-104	0.608423	0.481	0.121	9.18956e-100
KHDC1	5.18746e-104	1.27236	0.223	0.025	9.75814e-100
WDR54	6.77777e-104	0.578116	0.445	0.106	1.27497e-99
NDUFA7	8.93554e-104	0.790429	0.699	0.227	1.68086e-99
FANCD2	1.44237e-103	1.46028	0.223	0.026	2.71324e-99
POP5	1.6967e-103	0.633645	0.435	0.102	3.19166e-99
GTPBP4	2.04341e-103	0.6474	0.465	0.115	3.84386e-99
TMEM208	2.66179e-103	0.652998	0.546	0.15	5.0071e-99
EBPL	4.32534e-103	0.59029	0.422	0.096	8.1364e-99
ETFA	5.99417e-103	0.750884	0.658	0.205	1.12756e-98
PSMB5	8.1408e-103	0.780541	0.41	0.094	1.53137e-98
RAN	1.02141e-102	1.22911	0.873	0.597	1.92138e-98
MRPL37	1.18168e-102	0.912553	0.618	0.194	2.22285e-98
EXOSC3	1.22326e-102	0.630998	0.398	0.088	2.30107e-98
BRCA2	1.86765e-102	1.23182	0.26	0.038	3.51323e-98
ZWILCH	2.345e-102	1.30786	0.227	0.027	4.41118e-98
ALG3	2.41973e-102	0.527017	0.433	0.102	4.55175e-98
DRG1	2.7668e-102	0.512725	0.477	0.12	5.20462e-98
MLEC	3.06392e-102	0.763704	0.61	0.183	5.76355e-98
GBP1	4.3421e-102	0.883843	0.574	0.171	8.16792e-98
CALM3	4.48105e-102	1.11886	0.785	0.37	8.42931e-98
DUSP1	5.64943e-102	-1.62652	0.713	0.819	1.06271e-97
PRSS23	5.78934e-102	6.35128	0.112	0	1.08903e-97
NAE1	9.91637e-102	0.619009	0.438	0.105	1.86537e-97
MRPL21	1.17001e-101	0.537494	0.531	0.144	2.20091e-97
PTRHD1	1.24925e-101	0.655655	0.516	0.14	2.34997e-97
FARSB	1.49681e-101	0.628378	0.388	0.085	2.81565e-97
EEF1AKMT4	1.85274e-101	1.68332	0.183	0.016	3.48519e-97
HCFC1R1	1.98902e-101	0.597936	0.553	0.155	3.74154e-97
ADI1	2.14553e-101	0.647884	0.4	0.091	4.03595e-97
NCAPD3	2.17762e-101	0.809895	0.399	0.09	4.09632e-97
MRPS10	2.58577e-101	0.618726	0.457	0.113	4.8641e-97
AURKB	2.59536e-101	2.10866	0.192	0.018	4.88213e-97
MALAT1	4.07266e-101	-0.731469	0.999	1	7.66108e-97
CEMIP2	6.87295e-101	1.08347	0.349	0.071	1.29287e-96
SLC25A5	6.91062e-101	1.08363	0.862	0.565	1.29996e-96
CDK2	7.55285e-101	1.05585	0.266	0.041	1.42077e-96
PHB	7.77721e-101	0.851518	0.674	0.222	1.46297e-96
CSE1L	8.15293e-101	0.864724	0.387	0.087	1.53365e-96
PMVK	8.87666e-101	0.657711	0.488	0.127	1.66979e-96
MAD1L1	8.97975e-101	0.846892	0.67	0.221	1.68918e-96
CHAC2	9.36628e-101	1.2956	0.211	0.023	1.76189e-96
DNAJB11	9.60848e-101	0.87962	0.622	0.196	1.80745e-96
CDK2AP1	9.65935e-101	0.744717	0.442	0.109	1.81702e-96
BNIP1	1.17989e-100	1.04361	0.26	0.039	2.21949e-96
TP53TG1	1.37685e-100	1.16805	0.299	0.053	2.59e-96
TIMM23	2.54982e-100	0.568181	0.519	0.14	4.79647e-96
HIST1H2AL	2.77935e-100	1.52523	0.296	0.053	5.22823e-96
MRPS23	2.85581e-100	0.532254	0.476	0.122	5.37206e-96
ADGRE5	3.15572e-100	-2.21484	0.585	0.7	5.93623e-96
H2AFV	3.98638e-100	1.12171	0.807	0.452	7.49877e-96
SPAG5	4.79615e-100	1.90601	0.197	0.02	9.02204e-96
MCUR1	5.91012e-100	0.642378	0.469	0.12	1.11175e-95
SGO1	6.78784e-100	1.91837	0.186	0.017	1.27686e-95
VAMP5	7.60019e-100	0.699443	0.683	0.22	1.42967e-95
UTP18	1.10666e-99	0.6155	0.444	0.109	2.08173e-95
PLEKHG3	1.27179e-99	2.75838	0.163	0.011	2.39237e-95
CSTF2	1.56185e-99	0.728922	0.326	0.062	2.93799e-95
MRPS17	1.83813e-99	0.666344	0.349	0.071	3.4577e-95
DMAC2	2.33233e-99	0.815807	0.339	0.068	4.38735e-95
PSMB8	2.40342e-99	0.900686	0.905	0.567	4.52108e-95
PDF	2.75008e-99	0.913237	0.237	0.032	5.17318e-95
NHP2	2.9167e-99	0.910491	0.716	0.252	5.48661e-95
CTNNAL1	3.17725e-99	1.15333	0.217	0.026	5.97673e-95
PSMD3	3.28061e-99	0.670679	0.6	0.179	6.17115e-95
DDX39A	3.31993e-99	1.13408	0.704	0.287	6.24512e-95
PPIB	3.89521e-99	0.775142	0.966	0.792	7.32729e-95
FBL	4.11404e-99	0.828612	0.7	0.237	7.73891e-95
ACAT1	5.93518e-99	0.559789	0.532	0.147	1.11647e-94
SMAGP	7.01194e-99	2.20728	0.173	0.014	1.31902e-94
KDM1A	8.12478e-99	0.704683	0.452	0.115	1.52835e-94
VBP1	8.49157e-99	0.620291	0.542	0.153	1.59735e-94
RPUSD3	9.92897e-99	0.557087	0.475	0.123	1.86774e-94
KARS	1.41786e-98	0.601455	0.47	0.122	2.66714e-94
TOMM40	1.59075e-98	0.703541	0.481	0.128	2.99236e-94
AC253572.2	2.3492e-98	2.10831	0.197	0.02	4.41909e-94
NDUFB3	2.78894e-98	0.975045	0.741	0.278	5.24627e-94
ICAM2	3.05766e-98	0.981256	0.301	0.055	5.75176e-94
FLNA	3.11232e-98	0.856546	0.958	0.663	5.85459e-94
MRPL16	3.35803e-98	0.610736	0.65	0.204	6.31678e-94
COA4	6.3743e-98	0.470567	0.498	0.132	1.19907e-93
PSMA3	8.2736e-98	1.01719	0.679	0.244	1.55635e-93
FARSA	8.57944e-98	0.614382	0.526	0.147	1.61388e-93
EBP	9.32639e-98	0.681695	0.572	0.168	1.75439e-93
TSR1	9.58787e-98	0.525723	0.343	0.069	1.80357e-93
KIF4A	9.73293e-98	2.13941	0.176	0.015	1.83086e-93
PIGX	1.03699e-97	0.701577	0.354	0.074	1.95068e-93
MRPL19	1.05961e-97	0.545341	0.444	0.111	1.99323e-93
MSH2	1.23869e-97	0.647153	0.388	0.088	2.3301e-93
CHCHD2	1.28594e-97	0.850524	0.951	0.726	2.41898e-93
USP1	2.11029e-97	0.984063	0.612	0.2	3.96966e-93
GIHCG	2.30633e-97	1.11772	0.221	0.027	4.33844e-93
HAT1	3.70348e-97	0.915605	0.586	0.184	6.96661e-93
HINT2	3.78294e-97	0.667461	0.586	0.177	7.11608e-93
POP4	3.82252e-97	0.53196	0.45	0.113	7.19055e-93
ELP6	3.86119e-97	0.455389	0.444	0.11	7.26328e-93
NCBP1	3.93821e-97	0.605277	0.42	0.101	7.40817e-93
ESCO2	3.9504e-97	1.99911	0.183	0.017	7.43109e-93
SLIRP	4.13217e-97	0.902197	0.647	0.216	7.77302e-93
COMMD9	4.37037e-97	0.503837	0.435	0.107	8.22111e-93
RPTOR	5.16666e-97	0.713938	0.388	0.088	9.719e-93
AL441992.1	5.9834e-97	1.07556	0.251	0.037	1.12554e-92
THOC7	6.54657e-97	0.635601	0.604	0.184	1.23148e-92
EXOSC5	8.12791e-97	0.526079	0.367	0.08	1.52894e-92
ATOX1	1.4188e-96	0.681567	0.574	0.17	2.6689e-92
PCBD1	1.4978e-96	0.661818	0.466	0.123	2.8175e-92
RCC2	1.94102e-96	0.77433	0.454	0.118	3.65126e-92
NDUFAF3	2.03416e-96	0.747556	0.564	0.168	3.82646e-92
CCT3	2.44998e-96	0.995673	0.765	0.316	4.60865e-92
EIF3C	2.83096e-96	0.679717	0.294	0.053	5.32533e-92
HDGF	2.88739e-96	1.0106	0.646	0.227	5.43148e-92
RAD18	5.50262e-96	1.21728	0.217	0.027	1.0351e-91
ATP5MC1	6.19083e-96	0.773327	0.592	0.184	1.16456e-91
PDXP	8.65162e-96	0.706981	0.312	0.059	1.62746e-91
VSIR	9.1553e-96	0.746501	0.754	0.265	1.7222e-91
KHSRP	1.02811e-95	0.706004	0.349	0.074	1.93397e-91
FADS2	1.31123e-95	1.87396	0.203	0.023	2.46655e-91
MAP3K8	1.332e-95	1.07431	0.456	0.123	2.50562e-91
PAFAH1B3	1.50875e-95	0.554537	0.448	0.114	2.83811e-91
CDCA3	1.67765e-95	2.28351	0.17	0.014	3.15583e-91
CCT2	1.98332e-95	0.927201	0.717	0.269	3.73082e-91
HSD17B10	2.35415e-95	0.741269	0.653	0.215	4.4284e-91
NME2	2.57383e-95	0.845661	0.918	0.611	4.84163e-91
ABCE1	3.06877e-95	0.542014	0.472	0.124	5.77266e-91
SRM	3.26655e-95	0.967254	0.694	0.256	6.14471e-91
CIP2A	4.63367e-95	1.34434	0.225	0.03	8.71641e-91
POLR2H	4.77503e-95	0.481083	0.493	0.132	8.98232e-91
NOLC1	4.96758e-95	0.713055	0.579	0.177	9.34452e-91
PRR5L	5.69315e-95	2.72155	0.155	0.011	1.07094e-90
XPNPEP1	6.18352e-95	0.677091	0.405	0.098	1.16318e-90
SFXN1	7.02785e-95	0.683847	0.607	0.187	1.32201e-90
VPS25	8.05232e-95	0.461919	0.501	0.137	1.51472e-90
ACTG1	9.66877e-95	0.825457	0.994	0.956	1.81879e-90
MT1G	9.71518e-95	3.26078	0.124	0.004	1.82752e-90
RMI2	1.15641e-94	1.69958	0.199	0.022	2.17531e-90
ADAM15	1.48515e-94	0.613999	0.385	0.089	2.79371e-90
RPP30	1.82148e-94	0.374834	0.433	0.107	3.42639e-90
CNN2	2.29004e-94	0.859049	0.93	0.562	4.3078e-90
LCP2	2.33561e-94	-1.41437	0.843	0.787	4.39351e-90
NRROS	2.62291e-94	0.886624	0.284	0.051	4.93395e-90
ATAD3B	2.69218e-94	0.64115	0.309	0.059	5.06426e-90
SNF8	2.73669e-94	0.630657	0.652	0.21	5.14799e-90
ACD	2.85873e-94	0.353903	0.488	0.129	5.37755e-90
SLCO4A1	3.28401e-94	1.92387	0.17	0.014	6.17755e-90
CARM1	3.61892e-94	0.533851	0.327	0.066	6.80755e-90
NET1	4.54636e-94	1.2437	0.221	0.029	8.55215e-90
STT3A	4.80635e-94	0.602602	0.534	0.153	9.04122e-90
PDK2	4.85439e-94	0.887929	0.302	0.057	9.1316e-90
SDHB	4.91284e-94	0.580365	0.597	0.183	9.24154e-90
DEPDC1B	4.98181e-94	1.40654	0.209	0.025	9.37129e-90
RPS4Y1	5.47171e-94	-2.51853	0.076	0.484	1.02928e-89
CACYBP	5.50899e-94	1.05159	0.758	0.347	1.0363e-89
BCAT2	5.55657e-94	0.632781	0.359	0.078	1.04525e-89
MRPS9	7.53123e-94	0.517943	0.354	0.076	1.4167e-89
PSMB3	9.4711e-94	0.893979	0.859	0.418	1.78161e-89
PES1	1.11717e-93	0.552765	0.403	0.097	2.10151e-89
ANP32E	1.14661e-93	1.11786	0.694	0.289	2.15689e-89
PSMG1	1.24903e-93	0.572606	0.409	0.099	2.34955e-89
CCT5	1.54229e-93	1.07729	0.743	0.334	2.9012e-89
DDX41	1.99655e-93	0.529807	0.397	0.095	3.75571e-89
TIMM8A	2.14695e-93	1.23296	0.188	0.019	4.03863e-89
PSMA2	2.54578e-93	0.991009	0.803	0.379	4.78887e-89
NUCKS1	2.60418e-93	1.02953	0.729	0.292	4.89872e-89
H2AFZ	2.73608e-93	1.43227	0.812	0.501	5.14683e-89
POLD2	2.79013e-93	0.579619	0.456	0.119	5.24852e-89
UTP4	4.41511e-93	0.682448	0.303	0.058	8.30527e-89
HIST1H1A	5.48536e-93	3.38928	0.137	0.007	1.03185e-88
DNMT1	6.35458e-93	1.05756	0.699	0.279	1.19536e-88
SMC1A	6.5407e-93	0.987821	0.668	0.245	1.23037e-88
TWISTNB	6.6035e-93	0.551448	0.351	0.076	1.24219e-88
EEF1E1	7.41005e-93	0.596808	0.52	0.149	1.3939e-88
HCFC1	8.98901e-93	0.593401	0.49	0.137	1.69092e-88
THOP1	1.0502e-92	0.649205	0.314	0.062	1.97554e-88
RARS	1.0625e-92	0.654626	0.313	0.062	1.99867e-88
TRIAP1	1.09346e-92	0.686338	0.347	0.075	2.05691e-88
IDE	1.3819e-92	0.81683	0.311	0.061	2.5995e-88
HDDC2	1.68982e-92	0.532764	0.502	0.141	3.17873e-88
BOP1	1.86046e-92	0.48282	0.458	0.12	3.49972e-88
SLC25A10	2.07574e-92	2.77114	0.127	0.005	3.90467e-88
IDH3B	2.16586e-92	0.458602	0.574	0.17	4.07419e-88
AKR7A2	2.29357e-92	0.523057	0.518	0.147	4.31444e-88
SNRPA	2.60606e-92	0.898828	0.697	0.258	4.90225e-88
ATP2A1-AS1	2.80762e-92	1.67553	0.153	0.011	5.28142e-88
PRELID3B	3.27236e-92	0.505463	0.564	0.168	6.15564e-88
KIF15	3.45496e-92	2.1138	0.175	0.017	6.49912e-88
PPP1R15A	3.55298e-92	-1.97708	0.607	0.716	6.68351e-88
MRPL47	3.85723e-92	0.486356	0.544	0.159	7.25583e-88
NOB1	3.95343e-92	0.481437	0.474	0.128	7.4368e-88
RNF126	4.08703e-92	0.680317	0.676	0.224	7.68812e-88
COPRS	4.33393e-92	0.834119	0.306	0.06	8.15256e-88
PFDN4	5.38544e-92	0.465766	0.541	0.157	1.01305e-87
USP5	5.42687e-92	0.409487	0.394	0.094	1.02085e-87
LSM1	5.71534e-92	0.439183	0.554	0.162	1.07511e-87
ASPM	5.755e-92	0.866608	0.249	0.04	1.08257e-87
ELAC2	6.30936e-92	0.540223	0.477	0.13	1.18685e-87
EMG1	6.4074e-92	0.665256	0.348	0.076	1.2053e-87
TXNDC5	9.18498e-92	0.665234	0.35	0.077	1.72779e-87
UBE2J1	1.09262e-91	0.535458	0.552	0.164	2.05533e-87
CDCA2	1.20714e-91	1.78113	0.205	0.025	2.27076e-87
ERH	2.38678e-91	0.938383	0.772	0.334	4.48977e-87
RAD54L	2.55097e-91	2.25236	0.156	0.012	4.79863e-87
MOCS2	2.6202e-91	0.640052	0.382	0.091	4.92886e-87
RNASEH1	2.75936e-91	0.486437	0.404	0.099	5.19062e-87
THEM4	2.86938e-91	0.547911	0.399	0.097	5.39759e-87
NAA20	3.03558e-91	0.513887	0.53	0.154	5.71022e-87
CDCA8	3.16351e-91	1.58769	0.203	0.025	5.95088e-87
MMS22L	4.23495e-91	0.870225	0.257	0.042	7.96636e-87
TRUB2	4.37528e-91	0.453988	0.317	0.063	8.23035e-87
SNRNP40	4.44321e-91	0.623213	0.601	0.187	8.35812e-87
PSMB10	4.62195e-91	0.894948	0.869	0.431	8.69436e-87
ECSIT	6.83866e-91	0.557238	0.354	0.079	1.28642e-86
CZIB	8.3496e-91	0.468202	0.465	0.125	1.57064e-86
HNRNPA3	9.15822e-91	0.890436	0.917	0.55	1.72275e-86
QDPR	1.30818e-90	0.484827	0.375	0.088	2.46081e-86
XRCC3	1.33585e-90	1.93115	0.146	0.01	2.51287e-86
COX8A	1.41581e-90	0.857448	0.89	0.547	2.66328e-86
MRPS27	1.50543e-90	0.507169	0.404	0.099	2.83186e-86
RECQL4	2.70707e-90	2.13134	0.163	0.014	5.09228e-86
MTCH2	4.24251e-90	0.590038	0.564	0.171	7.98059e-86
HNRNPC	4.62388e-90	0.87275	0.884	0.549	8.69798e-86
NUCB2	5.59862e-90	0.550633	0.516	0.15	1.05316e-85
MRPL45	6.61501e-90	0.666671	0.327	0.07	1.24435e-85
RPIA	6.6222e-90	0.363112	0.484	0.133	1.2457e-85
USP39	7.10456e-90	0.555505	0.513	0.148	1.33644e-85
USP46	7.62345e-90	1.2282	0.218	0.03	1.43405e-85
ATP6V1C1	7.66057e-90	0.562846	0.376	0.089	1.44103e-85
MRPL39	1.25003e-89	0.482563	0.382	0.091	2.35144e-85
SUCLA2	1.2851e-89	0.372192	0.441	0.115	2.4174e-85
POLR2J3	1.3199e-89	0.537852	0.552	0.166	2.48286e-85
TSPOAP1-AS1	1.58227e-89	1.38537	0.23	0.034	2.9764e-85
SUV39H2	1.60504e-89	1.53577	0.173	0.017	3.01923e-85
LIMS1	2.03842e-89	0.518337	0.56	0.17	3.83446e-85
OVCA2	2.21665e-89	0.445428	0.445	0.117	4.16974e-85
RPF1	2.25365e-89	0.422745	0.408	0.101	4.23934e-85
C12orf10	2.45467e-89	0.519312	0.452	0.121	4.61748e-85
AP002360.1	2.51615e-89	1.26541	0.173	0.017	4.73312e-85
TPGS2	2.54003e-89	0.673915	0.585	0.183	4.77806e-85
MRPS11	4.77557e-89	0.440738	0.452	0.122	8.98332e-85
GRWD1	4.82404e-89	0.434845	0.311	0.063	9.0745e-85
LIG1	5.34254e-89	0.70617	0.418	0.107	1.00498e-84
MRPL2	9.62847e-89	0.434172	0.381	0.091	1.81121e-84
ASRGL1	9.65436e-89	3.28503	0.145	0.01	1.81608e-84
ZGRF1	9.83026e-89	1.96096	0.159	0.013	1.84917e-84
PCCB	1.0201e-88	0.690052	0.278	0.051	1.91891e-84
CCDC25	1.04723e-88	0.419898	0.492	0.138	1.96995e-84
PRKCB	1.36421e-88	0.604845	0.686	0.234	2.56621e-84
CENPF	1.44644e-88	0.6417	0.384	0.095	2.7209e-84
MRPL22	1.86139e-88	0.456896	0.537	0.16	3.50147e-84
ALG14	2.087e-88	1.13601	0.192	0.023	3.92586e-84
DEPDC1	2.15592e-88	2.07277	0.153	0.012	4.0555e-84
SLC43A3	2.1787e-88	0.764621	0.385	0.095	4.09835e-84
CXCR6	2.28368e-88	-2.98458	0.231	0.536	4.29584e-84
UTP11	2.39984e-88	0.637499	0.332	0.072	4.51435e-84
C9orf40	2.6536e-88	0.684641	0.289	0.055	4.99169e-84
APOBEC3B	2.81908e-88	3.0948	0.129	0.006	5.30297e-84
GNL2	2.82109e-88	0.455647	0.446	0.12	5.30676e-84
DDX11	2.98638e-88	0.660881	0.278	0.051	5.61768e-84
RPA2	4.44667e-88	0.520298	0.564	0.172	8.36463e-84
IGLV2-14	5.02982e-88	1.94071	0.187	0.021	9.46159e-84
DIAPH3	5.07641e-88	2.12952	0.169	0.016	9.54923e-84
CD69	5.17165e-88	-1.40962	0.88	0.848	9.72839e-84
HDAC2	5.25419e-88	0.561135	0.584	0.183	9.88366e-84
UROD	5.25961e-88	0.536872	0.418	0.109	9.89385e-84
TSPAN32	5.35522e-88	1.06512	0.357	0.084	1.00737e-83
SEC23B	5.54355e-88	0.434207	0.448	0.12	1.0428e-83
UQCRFS1	5.99597e-88	0.899354	0.817	0.356	1.1279e-83
TARBP2	6.27331e-88	0.543543	0.306	0.062	1.18007e-83
ALG8	6.28457e-88	0.653646	0.318	0.067	1.18219e-83
TJP2	7.23957e-88	2.86504	0.141	0.009	1.36184e-83
ARL5A	7.53823e-88	0.578679	0.615	0.199	1.41802e-83
TIMM8B	7.57643e-88	0.515658	0.612	0.195	1.4252e-83
HAUS2	7.97413e-88	0.435872	0.376	0.09	1.50001e-83
UBE2E3	8.90313e-88	0.418985	0.507	0.146	1.67477e-83
RPS10-NUDT3	9.04121e-88	0.602509	0.388	0.095	1.70074e-83
AL353807.5	9.4493e-88	1.34081	0.192	0.023	1.77751e-83
WRAP53	1.00591e-87	0.85304	0.236	0.037	1.89222e-83
POLD1	1.03215e-87	0.926573	0.273	0.05	1.94158e-83
ANLN	1.35365e-87	2.17293	0.161	0.014	2.54635e-83
GBP4	1.37902e-87	0.596128	0.52	0.156	2.59407e-83
PDS5B	1.43759e-87	0.521345	0.414	0.106	2.70425e-83
DDX5	1.44384e-87	-0.762271	0.992	0.958	2.71601e-83
SFXN4	1.47454e-87	0.664061	0.263	0.046	2.77376e-83
ADA	1.70452e-87	0.533011	0.603	0.191	3.20637e-83
MIR4435-2HG	1.83511e-87	0.720026	0.725	0.262	3.45203e-83
CDK5	1.86377e-87	0.745714	0.279	0.053	3.50594e-83
TESC	1.97972e-87	0.473344	0.494	0.139	3.72405e-83
ZDHHC12	1.9881e-87	0.580813	0.514	0.153	3.73982e-83
IPO4	2.24639e-87	0.672667	0.258	0.045	4.22568e-83
DMAC1	2.67931e-87	0.443457	0.392	0.097	5.04004e-83
SRPRB	2.78145e-87	0.418073	0.47	0.129	5.23218e-83
SAC3D1	2.85721e-87	0.439064	0.357	0.082	5.37469e-83
SGO2	3.34513e-87	1.43666	0.198	0.025	6.29253e-83
DBNL	3.61388e-87	0.801347	0.706	0.259	6.79807e-83
FAM136A	3.62068e-87	0.437871	0.48	0.135	6.81086e-83
RTCB	3.79519e-87	0.484309	0.496	0.143	7.13913e-83
ACAA1	3.87218e-87	0.562146	0.548	0.169	7.28396e-83
GEMIN7	3.98194e-87	0.358667	0.405	0.102	7.49043e-83
CWC27	4.20676e-87	0.391304	0.378	0.091	7.91334e-83
H2AFJ	4.29073e-87	0.531063	0.578	0.182	8.07129e-83
RBL1	4.86394e-87	0.410326	0.463	0.127	9.14955e-83
RANGRF	5.03136e-87	0.401972	0.445	0.12	9.46449e-83
MRPL4	5.62276e-87	0.555903	0.589	0.186	1.0577e-82
COA3	5.78452e-87	0.461858	0.53	0.158	1.08813e-82
TIMP1	5.81833e-87	1.00301	0.541	0.175	1.09449e-82
WDR61	6.83256e-87	0.445963	0.453	0.124	1.28527e-82
IFRD2	7.03188e-87	0.509578	0.33	0.071	1.32277e-82
FANCG	7.61573e-87	0.841956	0.26	0.046	1.43259e-82
NSMCE1	7.74854e-87	0.409768	0.608	0.193	1.45758e-82
NASP	8.10388e-87	1.08954	0.657	0.271	1.52442e-82
NTPCR	9.33161e-87	0.564551	0.337	0.075	1.75537e-82
RFT1	1.07446e-86	0.66543	0.257	0.044	2.02116e-82
CDC25A	1.18841e-86	2.08665	0.149	0.011	2.23552e-82
PINX1	1.74899e-86	0.615652	0.275	0.051	3.29003e-82
TMEM97	1.79354e-86	0.927402	0.217	0.031	3.37383e-82
TACO1	1.81505e-86	0.573234	0.341	0.077	3.4143e-82
KIF2C	1.98562e-86	1.93504	0.165	0.016	3.73516e-82
UQCC2	2.08103e-86	0.679146	0.554	0.176	3.91462e-82
CSRP1	2.12018e-86	0.514785	0.567	0.176	3.98826e-82
C8orf33	2.12267e-86	0.696235	0.305	0.063	3.99295e-82
NUDCD2	2.15987e-86	0.388201	0.532	0.158	4.06294e-82
PHACTR2	2.20428e-86	0.959973	0.312	0.067	4.14647e-82
NOC4L	2.29814e-86	0.430841	0.355	0.082	4.32304e-82
JPT1	2.31911e-86	0.97661	0.799	0.392	4.36248e-82
IER3IP1	2.81508e-86	0.644366	0.661	0.225	5.29544e-82
HSPA4	2.85072e-86	0.577336	0.548	0.169	5.3625e-82
GINS3	3.06389e-86	1.38632	0.17	0.017	5.76349e-82
CCDC124	3.40537e-86	0.554882	0.625	0.204	6.40585e-82
H2AFX	3.87999e-86	0.861917	0.518	0.161	7.29865e-82
USP28	4.60992e-86	0.790032	0.344	0.079	8.67173e-82
PRORP	5.60509e-86	0.477533	0.409	0.105	1.05437e-81
COA6	5.63239e-86	0.402172	0.469	0.131	1.05951e-81
NDUFS4	5.88552e-86	0.520289	0.442	0.121	1.10712e-81
CISD3	5.98776e-86	0.564167	0.61	0.2	1.12636e-81
PSMD14	9.24453e-86	0.541095	0.6	0.192	1.73899e-81
EIF3I	1.00023e-85	0.873275	0.785	0.33	1.88153e-81
KLHDC3	1.19551e-85	0.40978	0.459	0.128	2.24888e-81
PUS1	1.20004e-85	0.908839	0.247	0.042	2.25739e-81
PDIA4	1.25186e-85	0.819975	0.638	0.225	2.35487e-81
PSMA4	1.37525e-85	0.901051	0.728	0.293	2.58698e-81
POLDIP2	1.64762e-85	0.333597	0.502	0.146	3.09934e-81
YIF1B	1.83394e-85	0.41422	0.523	0.155	3.44983e-81
GBA	1.88902e-85	0.701203	0.335	0.076	3.55343e-81
CCDC102A	1.98149e-85	0.545029	0.311	0.065	3.72739e-81
SERPINB9	2.69422e-85	0.460764	0.556	0.171	5.0681e-81
MRPS16	2.89344e-85	0.489203	0.51	0.151	5.44285e-81
TSN	3.2347e-85	0.456277	0.405	0.105	6.0848e-81
NOP56	3.38816e-85	0.689511	0.559	0.18	6.37347e-81
TMEM256	4.11878e-85	0.604468	0.572	0.182	7.74784e-81
MRPL18	4.18791e-85	0.588062	0.537	0.167	7.87788e-81
TOR2A	4.88215e-85	0.474405	0.379	0.094	9.18382e-81
PGRMC1	5.78036e-85	0.394233	0.411	0.107	1.08734e-80
RPL7	5.8083e-85	0.745987	0.942	0.647	1.0926e-80
CABLES2	5.90725e-85	0.929173	0.207	0.029	1.11121e-80
RRP1B	6.38245e-85	0.373293	0.536	0.162	1.2006e-80
NCOA4	6.7191e-85	0.652547	0.705	0.249	1.26393e-80
NOC2L	8.36287e-85	0.339863	0.513	0.15	1.57314e-80
ATPAF1	8.43549e-85	0.359951	0.469	0.131	1.5868e-80
SUCLG1	8.9341e-85	0.537682	0.634	0.211	1.68059e-80
GRPEL1	9.11225e-85	0.333147	0.43	0.115	1.71411e-80
MRPL24	9.54025e-85	0.301676	0.436	0.117	1.79462e-80
FRG1	1.16906e-84	0.383275	0.543	0.166	2.19911e-80
NCAPH2	1.3696e-84	0.472774	0.324	0.071	2.57635e-80
MALSU1	1.40204e-84	0.29935	0.381	0.094	2.63738e-80
BANF1	1.74942e-84	0.929365	0.719	0.287	3.29083e-80
WWOX	1.78845e-84	0.887753	0.225	0.035	3.36425e-80
UBC	1.90607e-84	-0.680473	0.992	0.976	3.5855e-80
SHMT2	2.18605e-84	0.670249	0.616	0.208	4.11218e-80
SLC25A11	2.38443e-84	0.522108	0.494	0.146	4.48535e-80
GEMIN4	2.64134e-84	0.541935	0.231	0.037	4.96863e-80
BRCC3	2.66868e-84	0.507044	0.441	0.121	5.02006e-80
EEF1G	3.67695e-84	0.661045	0.968	0.702	6.91672e-80
TUBA1B	3.85887e-84	2.33042	0.824	0.59	7.25893e-80
FANCB	4.57216e-84	1.74076	0.147	0.012	8.60068e-80
PRKX	5.3027e-84	0.635279	0.635	0.216	9.97491e-80
PXN-AS1	5.95056e-84	0.686531	0.247	0.042	1.11936e-79
GNPNAT1	7.75715e-84	0.744305	0.233	0.037	1.4592e-79
LAMTOR2	8.29436e-84	0.558855	0.664	0.226	1.56025e-79
LRRCC1	9.09475e-84	1.16782	0.203	0.028	1.71081e-79
LMAN1	9.42673e-84	0.560654	0.646	0.22	1.77326e-79
CERS6	9.83942e-84	1.89395	0.197	0.026	1.85089e-79
ICMT	1.04401e-83	0.574366	0.35	0.083	1.96389e-79
ST8SIA6	1.04722e-83	3.45263	0.113	0.004	1.96993e-79
MYDGF	1.1002e-83	0.867416	0.697	0.267	2.06958e-79
DCUN1D5	1.12532e-83	0.342955	0.499	0.146	2.11684e-79
SMS	1.19649e-83	0.597071	0.567	0.182	2.25072e-79
POLR3K	1.38462e-83	0.340053	0.434	0.117	2.60462e-79
RSRC1	1.43999e-83	0.486691	0.418	0.112	2.70876e-79
HDHD5	1.55101e-83	0.57825	0.326	0.073	2.9176e-79
PSMB7	1.78353e-83	0.629912	0.667	0.23	3.355e-79
TIMM50	1.82133e-83	0.413526	0.429	0.116	3.42609e-79
IPO5	1.86205e-83	0.461512	0.474	0.136	3.5027e-79
MAPK13	2.09736e-83	0.533224	0.338	0.078	3.94534e-79
DKC1	2.8545e-83	0.367574	0.45	0.125	5.36959e-79
PSMD1	2.90566e-83	0.596344	0.558	0.18	5.46584e-79
DHX9	3.27001e-83	0.566403	0.571	0.184	6.15122e-79
SLC38A5	3.29836e-83	0.325501	0.367	0.088	6.20454e-79
HIST1H3F	3.54826e-83	1.71986	0.165	0.017	6.67464e-79
PSMC1	3.6299e-83	0.50867	0.61	0.201	6.82821e-79
HIST2H2AC	4.13173e-83	0.688376	0.353	0.085	7.7722e-79
PEPD	4.24719e-83	0.534973	0.403	0.105	7.9894e-79
PRIM1	4.63144e-83	0.607346	0.289	0.058	8.71221e-79
NDUFA10	4.93317e-83	0.470497	0.661	0.223	9.27979e-79
PGAM5	4.93421e-83	0.363938	0.278	0.054	9.28175e-79
PAGR1	5.15396e-83	0.465937	0.47	0.136	9.69512e-79
GMPS	5.42329e-83	0.637123	0.57	0.184	1.02017e-78
TFAM	5.9581e-83	0.40938	0.498	0.147	1.12078e-78
TBRG4	7.19142e-83	0.404522	0.402	0.105	1.35278e-78
MMADHC	7.43418e-83	0.786558	0.701	0.266	1.39844e-78
MAPKAPK5-AS1	8.44688e-83	0.368695	0.454	0.128	1.58894e-78
PNKD	9.50549e-83	0.458586	0.541	0.168	1.78808e-78
HIST1H2BH	9.59803e-83	0.984235	0.242	0.042	1.80549e-78
HNRNPA1	1.01912e-82	0.618712	0.981	0.786	1.91706e-78
POLR2M	1.22144e-82	0.326937	0.409	0.108	2.29766e-78
ZCRB1	1.25749e-82	0.436978	0.541	0.169	2.36546e-78
ISCA2	1.39089e-82	0.339959	0.384	0.097	2.61641e-78
ZNF92	1.58451e-82	0.704094	0.323	0.073	2.98062e-78
PDIA6	1.89936e-82	0.961249	0.818	0.448	3.57289e-78
NOL9	2.13617e-82	0.596795	0.321	0.072	4.01834e-78
RPL27	2.2784e-82	0.569478	0.981	0.825	4.28589e-78
NSD2	2.28332e-82	0.505865	0.501	0.15	4.29516e-78
MRPL55	2.73714e-82	0.295953	0.468	0.134	5.14884e-78
PRDX1	2.96546e-82	1.05703	0.781	0.429	5.57834e-78
LRRC58	3.10143e-82	0.328549	0.374	0.093	5.8341e-78
SUV39H1	3.19646e-82	0.90365	0.211	0.031	6.01286e-78
PSMC3	3.24181e-82	0.694728	0.674	0.242	6.09818e-78
CCDC142	3.32838e-82	0.935639	0.248	0.044	6.26102e-78
NCBP2AS2	3.68462e-82	0.326448	0.52	0.156	6.93115e-78
SDHAF3	3.74369e-82	0.396654	0.356	0.086	7.04226e-78
RDM1	3.91483e-82	2.93913	0.125	0.007	7.36419e-78
RNPEP	4.73417e-82	0.342641	0.462	0.131	8.90544e-78
DUS3L	7.29258e-82	0.267207	0.371	0.092	1.37181e-77
ALG5	7.36499e-82	0.360534	0.45	0.126	1.38543e-77
CCT6A	8.86657e-82	0.909398	0.764	0.351	1.66789e-77
LBR	9.30075e-82	0.723865	0.694	0.257	1.74956e-77
CLPP	9.61437e-82	0.517051	0.647	0.22	1.80856e-77
KPNA2	9.74097e-82	0.665735	0.452	0.13	1.83237e-77
NUP210	9.84003e-82	0.555507	0.632	0.214	1.85101e-77
RFXANK	1.35984e-81	0.408462	0.438	0.122	2.558e-77
SNRPG	1.45395e-81	0.968747	0.788	0.423	2.73503e-77
SLC16A1	1.50524e-81	0.420604	0.317	0.07	2.83151e-77
NDUFS3	1.5187e-81	0.536199	0.61	0.203	2.85682e-77
EFTUD2	1.55946e-81	0.378944	0.476	0.139	2.9335e-77
YBX1	1.64004e-81	0.743255	0.966	0.826	3.08508e-77
GET3	1.64063e-81	0.496758	0.659	0.224	3.08619e-77
ACAD9	1.71851e-81	0.689221	0.252	0.046	3.2327e-77
CHMP2A	1.7588e-81	0.573878	0.658	0.229	3.30849e-77
UCHL3	2.07771e-81	0.310765	0.42	0.113	3.90839e-77
NOP14	3.2522e-81	0.441306	0.409	0.11	6.11771e-77
FOXRED1	3.3695e-81	0.560493	0.271	0.053	6.33837e-77
NANS	4.26138e-81	0.506975	0.412	0.112	8.01607e-77
DPAGT1	4.67944e-81	0.317913	0.347	0.082	8.80249e-77
DNA2	4.78671e-81	1.33895	0.173	0.02	9.00427e-77
ARFIP2	4.84036e-81	0.389423	0.305	0.066	9.1052e-77
NELFCD	5.14231e-81	0.458782	0.558	0.176	9.67319e-77
RPL35	5.25557e-81	0.491994	0.989	0.927	9.88626e-77
RAVER1	6.53081e-81	0.392653	0.421	0.114	1.22851e-76
IMP4	6.60104e-81	0.334962	0.5	0.151	1.24172e-76
C20orf27	6.8782e-81	0.406014	0.454	0.13	1.29386e-76
DOHH	7.32265e-81	0.509942	0.301	0.065	1.37746e-76
ISY1	7.32561e-81	0.396403	0.505	0.152	1.37802e-76
BID	7.68551e-81	0.366691	0.451	0.128	1.44572e-76
BTG1	1.02275e-80	-0.956865	0.969	0.915	1.9239e-76
CYC1	1.09997e-80	0.838304	0.671	0.257	2.06915e-76
PSMC2	1.12915e-80	0.4856	0.573	0.186	2.12405e-76
PRF1	1.32032e-80	0.77822	0.959	0.73	2.48364e-76
COX10	1.38705e-80	0.325258	0.388	0.101	2.60918e-76
SNX4	1.62131e-80	0.3984	0.372	0.094	3.04985e-76
GCH1	1.87001e-80	0.426767	0.519	0.159	3.51768e-76
TNFAIP3	2.2656e-80	-1.44197	0.859	0.813	4.26182e-76
ZNF326	2.65441e-80	0.394825	0.408	0.11	4.99321e-76
TIMMDC1	2.65462e-80	0.215793	0.488	0.143	4.9936e-76
CKS2	2.98644e-80	0.634426	0.435	0.124	5.6178e-76
TOMM34	3.29728e-80	0.888422	0.225	0.037	6.20251e-76
ACTL6A	3.72939e-80	0.317429	0.432	0.12	7.01535e-76
HTATIP2	3.82433e-80	0.426544	0.472	0.139	7.19395e-76
UBE2E1	4.14092e-80	0.384695	0.391	0.103	7.78948e-76
CWC15	4.72634e-80	0.371147	0.556	0.176	8.89071e-76
CNOT9	4.95958e-80	0.390855	0.392	0.103	9.32946e-76
ENO1	5.84477e-80	0.873523	0.896	0.653	1.09946e-75
VARS	5.89046e-80	0.382101	0.355	0.088	1.10805e-75
NDUFA8	7.1986e-80	0.325571	0.498	0.15	1.35413e-75
CEBPZOS	8.48747e-80	0.286506	0.418	0.114	1.59658e-75
NQO1	9.26231e-80	1.1747	0.167	0.018	1.74233e-75
AIDA	9.67255e-80	0.432993	0.508	0.155	1.8195e-75
HDAC8	1.02384e-79	0.625267	0.289	0.061	1.92594e-75
COPZ1	1.08805e-79	0.491138	0.644	0.221	2.04674e-75
ADSL	1.10466e-79	0.442142	0.64	0.217	2.07797e-75
CENPA	1.15937e-79	2.04322	0.153	0.015	2.18089e-75
NUP93	1.16632e-79	0.297977	0.4	0.106	2.19396e-75
CYB561A3	1.30156e-79	0.406615	0.426	0.118	2.44836e-75
PSMB4	1.30596e-79	0.484218	0.558	0.182	2.45665e-75
TMPO	1.39413e-79	0.962925	0.707	0.309	2.62249e-75
TYW3	1.42402e-79	0.591	0.325	0.076	2.67873e-75
AAAS	1.46733e-79	0.267113	0.391	0.103	2.7602e-75
SAPCD2	1.66356e-79	2.31242	0.127	0.008	3.12933e-75
MCFD2	1.66479e-79	0.523766	0.318	0.073	3.13163e-75
EIF2B5	1.67713e-79	0.213736	0.427	0.117	3.15484e-75
VPS16	1.72998e-79	0.31188	0.404	0.108	3.25427e-75
SPDL1	1.785e-79	1.25437	0.174	0.021	3.35777e-75
UNG	2.17149e-79	0.692393	0.32	0.074	4.0848e-75
UQCRQ	2.22425e-79	0.818229	0.808	0.373	4.18403e-75
VPS37B	2.39459e-79	0.41659	0.603	0.201	4.50447e-75
NRAS	2.91044e-79	0.309037	0.409	0.109	5.47482e-75
CRLS1	3.16826e-79	0.301269	0.344	0.083	5.95981e-75
BZW2	3.24299e-79	0.408044	0.502	0.153	6.10038e-75
C11orf21	3.4788e-79	0.976321	0.293	0.064	6.54398e-75
ALDH18A1	3.4907e-79	0.454698	0.343	0.082	6.56635e-75
AP1S1	3.68939e-79	0.381355	0.45	0.13	6.94012e-75
PELP1	3.91601e-79	0.397601	0.42	0.116	7.36641e-75
ZFP91	4.87248e-79	0.438117	0.5	0.154	9.16563e-75
MED16	4.89613e-79	0.301741	0.476	0.14	9.21011e-75
PCNT	5.19577e-79	0.50181	0.4	0.109	9.77377e-75
LLPH	5.25642e-79	0.298445	0.483	0.145	9.88786e-75
MRPL27	5.85293e-79	0.499093	0.488	0.148	1.10099e-74
CMAS	7.49684e-79	0.297051	0.408	0.111	1.41023e-74
HSPA14.1	7.77144e-79	0.92657	0.205	0.031	1.46189e-74
MRPL15	9.94184e-79	0.378001	0.414	0.114	1.87016e-74
PALM2-AKAP2	1.05249e-78	0.584723	0.312	0.07	1.97983e-74
PFDN1	1.06248e-78	0.39047	0.531	0.168	1.99863e-74
RASA4	1.09422e-78	0.785213	0.282	0.059	2.05834e-74
SCFD2	1.17788e-78	0.725898	0.248	0.046	2.2157e-74
EIPR1	1.33286e-78	0.4243	0.355	0.088	2.50723e-74
HPF1	1.33692e-78	0.317971	0.373	0.096	2.51488e-74
COMMD1	1.3714e-78	0.3262	0.445	0.128	2.57974e-74
ATIC	1.58501e-78	0.4971	0.538	0.173	2.98156e-74
ARMT1	1.59582e-78	0.510801	0.315	0.073	3.0019e-74
AGPS	1.7858e-78	0.373808	0.391	0.105	3.35928e-74
RPL17	2.73951e-78	0.490335	0.987	0.943	5.15329e-74
PBK	2.87809e-78	2.12204	0.144	0.013	5.41398e-74
DMC1	2.95624e-78	3.34872	0.106	0.004	5.56098e-74
C4orf46	2.96482e-78	1.04532	0.187	0.025	5.57712e-74
RRBP1	3.30579e-78	0.515189	0.458	0.136	6.21852e-74
PSMG2	3.69185e-78	0.581547	0.679	0.246	6.94473e-74
CHTF18	4.7979e-78	0.855716	0.193	0.027	9.02532e-74
MLST8	5.61246e-78	0.299648	0.331	0.079	1.05576e-73
RNASEH2B	5.82233e-78	0.54462	0.68	0.241	1.09524e-73
SRP68	5.87487e-78	0.404665	0.457	0.134	1.10512e-73
IL12RB1	7.8276e-78	0.306503	0.477	0.141	1.47245e-73
CDCA4	8.76187e-78	0.475228	0.379	0.1	1.6482e-73
PDCD2	1.06305e-77	0.468091	0.633	0.221	1.9997e-73
MT-CO2	1.1113e-77	0.511926	1	0.998	2.09046e-73
PRPF38A	1.40712e-77	0.409113	0.577	0.189	2.64694e-73
SNRPA1	1.46611e-77	0.658764	0.638	0.228	2.7579e-73
PLK4	1.46881e-77	0.957474	0.194	0.028	2.76299e-73
BRIP1	1.50288e-77	1.55174	0.161	0.018	2.82707e-73
HMGB1	2.09276e-77	0.728861	0.97	0.833	3.9367e-73
ITPA	2.40015e-77	0.291373	0.559	0.18	4.51492e-73
CPSF3	2.93869e-77	0.327036	0.402	0.11	5.52798e-73
ZNF593	3.01241e-77	0.287927	0.372	0.097	5.66664e-73
BABAM1	3.16921e-77	0.492195	0.609	0.209	5.96161e-73
ABCF2	4.02645e-77	0.448623	0.4	0.109	7.57416e-73
THUMPD2	4.3612e-77	0.414697	0.278	0.058	8.20386e-73
FDXR	4.65406e-77	1.26211	0.21	0.034	8.75475e-73
FAM174C	4.92912e-77	0.339454	0.542	0.174	9.27216e-73
NDUFB6	5.08917e-77	0.672665	0.719	0.274	9.57323e-73
CUEDC2	5.16896e-77	0.326949	0.522	0.163	9.72333e-73
DBF4	5.28205e-77	0.391636	0.464	0.137	9.93607e-73
BRIX1	5.5959e-77	0.419112	0.385	0.103	1.05264e-72
MED24	5.89498e-77	0.485014	0.341	0.084	1.1089e-72
TCP1	6.08727e-77	0.832672	0.657	0.262	1.14508e-72
STK17B	6.148e-77	-1.31207	0.854	0.779	1.1565e-72
CLPB	6.20131e-77	0.697141	0.228	0.04	1.16653e-72
ATP5MF	6.4636e-77	0.749719	0.885	0.508	1.21587e-72
DNTTIP2	6.55949e-77	0.413002	0.619	0.211	1.23391e-72
NUP88	6.65821e-77	0.339332	0.317	0.073	1.25248e-72
COPS3	6.76955e-77	0.497252	0.556	0.183	1.27342e-72
LIMA1	7.16876e-77	0.671926	0.339	0.085	1.34852e-72
LTV1	7.65446e-77	0.346118	0.356	0.09	1.43988e-72
EIF1AX	9.59676e-77	0.612215	0.664	0.244	1.80525e-72
RB1	9.83438e-77	0.386197	0.499	0.156	1.84994e-72
TRAPPC2	1.03931e-76	0.626666	0.293	0.065	1.95505e-72
IKBKE	1.1245e-76	0.694216	0.314	0.074	2.11529e-72
AK2	1.19673e-76	0.498835	0.559	0.186	2.25117e-72
RPL37A	1.31119e-76	0.521217	0.986	0.909	2.46647e-72
ATP5MC3	1.37084e-76	0.83394	0.866	0.539	2.57868e-72
MAIP1	1.37662e-76	0.840577	0.206	0.032	2.58955e-72
PRR11	1.49454e-76	2.02046	0.145	0.014	2.81138e-72
ABT1	1.58521e-76	0.177935	0.526	0.164	2.98194e-72
PPAT	1.58897e-76	0.608786	0.219	0.037	2.98901e-72
RPL10A	1.66382e-76	0.51379	0.986	0.89	3.1298e-72
STIL	1.84336e-76	1.31362	0.171	0.021	3.46754e-72
PCGF6	1.93454e-76	0.411028	0.271	0.056	3.63906e-72
SEH1L	2.51093e-76	0.452975	0.254	0.05	4.72331e-72
SELENOW	2.5539e-76	0.804482	0.785	0.346	4.80413e-72
SFT2D1	2.89804e-76	0.406596	0.537	0.173	5.4515e-72
ZNF511	2.90099e-76	0.260866	0.517	0.162	5.45706e-72
MRPL20	3.12112e-76	0.552693	0.649	0.232	5.87114e-72
IMMP1L	3.15319e-76	0.441876	0.288	0.063	5.93147e-72
OXCT1	3.36474e-76	0.414693	0.493	0.151	6.32941e-72
ASL	3.59418e-76	0.81507	0.295	0.067	6.76101e-72
NUDT18	3.71118e-76	0.826341	0.273	0.058	6.9811e-72
EIF2S1	3.79916e-76	0.509068	0.604	0.206	7.14659e-72
SCD5	4.35186e-76	1.62469	0.177	0.023	8.18628e-72
TACC3	4.84573e-76	0.669843	0.423	0.124	9.11531e-72
PPM1G	4.93949e-76	0.831262	0.765	0.347	9.29167e-72
TCEAL8	5.58774e-76	0.947115	0.263	0.054	1.05111e-71
SF3A3	5.77175e-76	0.425366	0.571	0.19	1.08572e-71
SDHC	5.78926e-76	0.523684	0.71	0.26	1.08902e-71
CPSF6	5.90327e-76	0.523981	0.595	0.202	1.11046e-71
CREB3	6.478e-76	0.381351	0.307	0.07	1.21858e-71
AL445524.1	7.68014e-76	2.32183	0.129	0.01	1.44471e-71
SLC25A39	8.17707e-76	0.517294	0.61	0.211	1.53819e-71
GART	9.67238e-76	0.392111	0.438	0.127	1.81947e-71
SLBP	9.69806e-76	1.02408	0.628	0.265	1.8243e-71
RBM10	1.01697e-75	0.27174	0.392	0.106	1.91303e-71
DCAF13	1.04141e-75	0.220723	0.471	0.141	1.959e-71
SRRT	1.0736e-75	0.555331	0.674	0.246	2.01954e-71
RAE1	1.16731e-75	0.172475	0.406	0.112	2.19583e-71
XYLB	1.19069e-75	2.47261	0.122	0.008	2.2398e-71
NAA50	1.28413e-75	0.461678	0.619	0.215	2.41558e-71
CNPY2	1.29251e-75	0.44541	0.632	0.221	2.43133e-71
AC093512.2	1.34167e-75	0.649563	0.211	0.034	2.52382e-71
SLC39A7	1.43723e-75	0.301893	0.418	0.118	2.70357e-71
AKAP8	1.79513e-75	0.514254	0.301	0.069	3.37682e-71
ARMC6	1.80672e-75	0.43092	0.33	0.081	3.39863e-71
IQGAP2	1.97225e-75	0.678741	0.759	0.302	3.71e-71
GZMH	2.14215e-75	1.01821	0.775	0.407	4.02961e-71
TXNRD2	2.28169e-75	0.778836	0.24	0.045	4.29209e-71
CMSS1	2.45627e-75	0.534786	0.249	0.049	4.62048e-71
GDE1	2.46264e-75	0.376071	0.385	0.104	4.63247e-71
TCERG1	2.79922e-75	0.520046	0.554	0.185	5.26561e-71
BUB1	2.88715e-75	0.968543	0.217	0.037	5.43102e-71
NCBP2	3.02269e-75	0.259676	0.41	0.115	5.68597e-71
DPH2	3.22158e-75	0.62518	0.236	0.044	6.06012e-71
BLVRA	3.25173e-75	0.396499	0.385	0.104	6.11683e-71
ARHGDIB	3.3497e-75	0.483731	0.993	0.926	6.30112e-71
SPTSSA	3.67773e-75	0.340164	0.327	0.08	6.91818e-71
UBE2V2	3.75296e-75	0.404839	0.517	0.165	7.0597e-71
POLR2C	4.9373e-75	0.285958	0.522	0.164	9.28755e-71
HNRNPAB	5.25506e-75	0.99292	0.651	0.279	9.88529e-71
COQ3	5.43142e-75	1.54924	0.143	0.013	1.0217e-70
NFYC	7.74743e-75	0.373249	0.498	0.157	1.45737e-70
SORD	8.76433e-75	1.05495	0.174	0.023	1.64866e-70
DAZAP1	9.34909e-75	0.816684	0.716	0.297	1.75866e-70
HIST1H3H	9.5689e-75	0.943345	0.321	0.079	1.80001e-70
MRPL52	9.81934e-75	0.71252	0.707	0.278	1.84712e-70
DDT	9.8779e-75	0.420368	0.675	0.244	1.85813e-70
GOSR2	1.01275e-74	0.31325	0.393	0.108	1.90508e-70
SGTA	1.04946e-74	0.381561	0.374	0.1	1.97414e-70
JAGN1	1.07013e-74	0.305623	0.454	0.136	2.01302e-70
SLC25A29	1.09275e-74	0.631305	0.229	0.041	2.05557e-70
NAA38	1.27699e-74	0.725262	0.742	0.305	2.40214e-70
GTF3C6	1.38386e-74	0.693014	0.701	0.277	2.60318e-70
TPD52L2	1.51307e-74	0.285797	0.42	0.121	2.84623e-70
DNAJC2	1.58267e-74	0.335055	0.499	0.156	2.97716e-70
DMAC2L	1.60985e-74	0.647057	0.288	0.064	3.02829e-70
METTL21A	1.62457e-74	0.442246	0.282	0.062	3.05597e-70
LAS1L	1.6294e-74	0.285973	0.416	0.119	3.06507e-70
MZT1	1.81917e-74	0.283299	0.494	0.152	3.42204e-70
PSMD12	1.82029e-74	0.407454	0.493	0.156	3.42414e-70
GSTP1	2.56761e-74	0.780092	0.874	0.521	4.82993e-70
MCUB	2.89933e-74	0.581091	0.745	0.286	5.45393e-70
S100P	3.02431e-74	3.81377	0.1	0.004	5.68904e-70
C1D	3.03554e-74	0.433872	0.572	0.193	5.71015e-70
UBXN8	3.04041e-74	1.12645	0.179	0.024	5.71932e-70
CHID1	3.04246e-74	0.382972	0.338	0.085	5.72317e-70
CALU	3.30688e-74	0.349305	0.393	0.11	6.22057e-70
CCL4	3.58303e-74	-3.07495	0.432	0.628	6.74005e-70
UQCR10	4.03353e-74	0.75671	0.871	0.456	7.58748e-70
SPOUT1	4.69073e-74	0.350973	0.3	0.069	8.82374e-70
PSMD11	5.24764e-74	0.49836	0.603	0.211	9.87134e-70
PSMD2	5.32654e-74	0.666355	0.662	0.25	1.00198e-69
AP1B1	5.3783e-74	0.427631	0.448	0.135	1.01171e-69
CASP6	5.45224e-74	0.388246	0.302	0.07	1.02562e-69
THOC5	5.5795e-74	0.397753	0.331	0.082	1.04956e-69
SRA1	5.79754e-74	0.27488	0.534	0.173	1.09058e-69
CNOT10	6.35654e-74	0.342746	0.336	0.084	1.19573e-69
PSMC5	6.83687e-74	0.744005	0.811	0.359	1.28608e-69
IFI30	6.99989e-74	-2.10123	0.371	0.096	1.31675e-69
MRPL38	7.08876e-74	0.332363	0.561	0.188	1.33347e-69
SEC13	7.26031e-74	0.585954	0.687	0.255	1.36574e-69
COPB2	7.75334e-74	0.399628	0.589	0.201	1.45848e-69
PDE6D	9.24361e-74	0.167178	0.433	0.125	1.73882e-69
RPL39L	9.8992e-74	0.221186	0.288	0.064	1.86214e-69
COX15	1.00804e-73	0.369622	0.282	0.062	1.89623e-69
CDC5L	1.02415e-73	0.268651	0.506	0.16	1.92654e-69
INTS13	1.07065e-73	0.356928	0.339	0.086	2.01401e-69
PSME3	1.12527e-73	0.37078	0.523	0.17	2.11675e-69
HNRNPD	1.21426e-73	0.849647	0.817	0.451	2.28414e-69
KAT2A	1.34398e-73	0.535166	0.242	0.047	2.52816e-69
RRP7A	1.47472e-73	0.29575	0.511	0.163	2.77409e-69
TMEM199	1.48948e-73	0.305951	0.337	0.085	2.80185e-69
WDR12	1.59887e-73	0.473005	0.219	0.038	3.00764e-69
NQO2	1.62127e-73	0.425768	0.35	0.091	3.04977e-69
HBS1L	1.75863e-73	0.30392	0.456	0.138	3.30817e-69
PDSS1	1.9978e-73	1.10616	0.165	0.021	3.75805e-69
PSMB6	2.04697e-73	0.82515	0.818	0.407	3.85056e-69
DPY19L1	2.13698e-73	0.367173	0.324	0.08	4.01987e-69
RPS6KB2	2.24051e-73	0.266987	0.502	0.157	4.21463e-69
FTSJ1	2.30479e-73	0.212693	0.499	0.156	4.33555e-69
MRPL42	2.37334e-73	0.216736	0.476	0.146	4.4645e-69
LSM6	2.48749e-73	0.493573	0.612	0.215	4.67922e-69
SMU1	2.56255e-73	0.20122	0.546	0.177	4.8204e-69
HIST1H3I	2.97078e-73	1.36221	0.188	0.028	5.58833e-69
C17orf49	4.0575e-73	0.676058	0.755	0.32	7.63256e-69
AL035701.1	4.285e-73	1.3839	0.129	0.011	8.06051e-69
MRPS18C	4.3124e-73	0.367025	0.571	0.193	8.11205e-69
BAK1	4.50846e-73	0.445468	0.478	0.151	8.48086e-69
PDAP1	4.81213e-73	0.429299	0.639	0.228	9.05209e-69
ASCL2	4.83162e-73	3.12126	0.125	0.01	9.08876e-69
PSMD6	4.83988e-73	0.453213	0.683	0.25	9.10429e-69
SNHG16	4.89122e-73	0.291621	0.534	0.174	9.20088e-69
GPANK1	5.70543e-73	0.560739	0.253	0.051	1.07325e-68
MPV17	5.80489e-73	0.333969	0.477	0.149	1.09196e-68
SIGMAR1	6.19231e-73	0.227626	0.435	0.128	1.16484e-68
HNRNPR	6.95715e-73	0.80754	0.791	0.383	1.30871e-68
ILF2	7.09285e-73	0.769055	0.718	0.297	1.33424e-68
PREB	7.71435e-73	0.412781	0.495	0.158	1.45115e-68
NDUFAB1	7.81813e-73	0.749766	0.739	0.31	1.47067e-68
CENPO	7.94503e-73	1.0321	0.18	0.025	1.49454e-68
PLPBP	8.3145e-73	0.242446	0.433	0.129	1.56404e-68
NDUFAF4	8.40427e-73	0.1619	0.421	0.121	1.58093e-68
C1GALT1C1	8.46996e-73	0.204336	0.32	0.078	1.59328e-68
FUNDC2	8.86806e-73	0.334663	0.57	0.193	1.66817e-68
BRD7	9.15377e-73	0.53351	0.735	0.282	1.72192e-68
TMEM183A	9.41104e-73	0.371533	0.538	0.179	1.77031e-68
CKAP2L	9.47504e-73	1.56593	0.164	0.021	1.78235e-68
BCAS2	9.56994e-73	0.235	0.54	0.176	1.8002e-68
MMACHC	1.06248e-72	1.43763	0.165	0.021	1.99864e-68
PSMG4	1.14568e-72	0.208341	0.388	0.108	2.15515e-68
TEDC1	1.18754e-72	0.285313	0.26	0.054	2.23389e-68
TOR3A	1.24051e-72	0.245148	0.477	0.147	2.33353e-68
PHF5A	1.27614e-72	0.226016	0.519	0.167	2.40055e-68
ERI3	1.28554e-72	0.403459	0.354	0.094	2.41822e-68
NAA15	1.29854e-72	0.254052	0.38	0.104	2.44269e-68
RPL23A	1.32934e-72	0.464556	0.984	0.941	2.50062e-68
MRPL34	1.43641e-72	0.402367	0.659	0.238	2.70204e-68
PAK1IP1	1.88015e-72	0.305358	0.281	0.063	3.53676e-68
IFNG-AS1	2.14058e-72	4.66699	0.09	0.002	4.02664e-68
EIF3B	2.17787e-72	0.569657	0.652	0.242	4.09679e-68
CORO1A	2.21146e-72	0.492359	0.995	0.932	4.15998e-68
NUDT21	2.39349e-72	0.615652	0.67	0.252	4.5024e-68
MTRF1L	2.40489e-72	0.511258	0.255	0.053	4.52383e-68
TONSL	2.52945e-72	1.65698	0.143	0.014	4.75814e-68
SRSF1	2.56886e-72	0.407199	0.579	0.198	4.83228e-68
COASY	2.58597e-72	0.21597	0.399	0.112	4.86447e-68
RAD54B	2.68413e-72	1.99552	0.135	0.012	5.04911e-68
NOM1	2.89958e-72	0.43298	0.24	0.047	5.45441e-68
NUP205	2.96436e-72	0.438652	0.327	0.082	5.57625e-68
DDX1	3.06774e-72	0.436643	0.374	0.103	5.77072e-68
TIMM22	3.09658e-72	0.136859	0.308	0.073	5.82497e-68
CEP41	3.47752e-72	0.731391	0.203	0.033	6.54156e-68
NDC1	3.54287e-72	0.962883	0.215	0.038	6.66449e-68
ACOT8	3.72661e-72	0.27531	0.41	0.118	7.01012e-68
PTPA	3.73379e-72	0.365187	0.433	0.13	7.02364e-68
POLR3G	3.73844e-72	3.30449	0.091	0.002	7.03238e-68
DARS2	3.76073e-72	0.465559	0.217	0.038	7.07431e-68
CDC123	3.79958e-72	0.465294	0.634	0.226	7.14739e-68
TFDP2	3.92086e-72	0.58319	0.335	0.086	7.37554e-68
LINC01184	3.95857e-72	0.828085	0.252	0.052	7.44647e-68
CHEK2	4.11433e-72	2.01086	0.127	0.01	7.73946e-68
HPGD	4.25051e-72	1.89419	0.228	0.045	7.99563e-68
EIF5A	4.28172e-72	0.799308	0.86	0.537	8.05434e-68
AKR1B1	4.91728e-72	0.421033	0.589	0.203	9.24989e-68
ELP5	7.75583e-72	0.282493	0.477	0.149	1.45895e-67
ATP23	7.84234e-72	0.430171	0.235	0.045	1.47522e-67
SNRPD2	7.871e-72	0.636601	0.933	0.619	1.48061e-67
ACSL6	7.95822e-72	1.7658	0.146	0.016	1.49702e-67
ABCD3	8.15405e-72	0.479609	0.255	0.053	1.53386e-67
EIF2D	8.57162e-72	0.319179	0.319	0.079	1.61241e-67
MRPL44	9.11114e-72	0.317612	0.399	0.114	1.7139e-67
HIST1H1C	9.14588e-72	1.09392	0.699	0.313	1.72043e-67
UBA5	9.90796e-72	0.273584	0.371	0.1	1.86379e-67
MRPS22	9.90845e-72	0.157031	0.394	0.111	1.86388e-67
CIAO2A	1.08154e-71	0.402612	0.622	0.217	2.03448e-67
BLM	1.20775e-71	0.684099	0.209	0.036	2.2719e-67
PPP2R1B	1.2591e-71	0.379007	0.303	0.072	2.36849e-67
COQ5	1.35358e-71	0.5548	0.277	0.062	2.54623e-67
SBK1	1.61975e-71	0.855324	0.221	0.04	3.04692e-67
CINP	1.71316e-71	0.43082	0.326	0.082	3.22262e-67
CPSF2	1.84581e-71	0.339957	0.402	0.116	3.47215e-67
NOL10	2.18774e-71	0.631127	0.252	0.052	4.11537e-67
SMARCB1	2.27234e-71	0.411222	0.602	0.212	4.27451e-67
LYPLA1	2.55783e-71	0.401237	0.622	0.222	4.81153e-67
MT1F	2.75438e-71	0.522586	0.375	0.105	5.18126e-67
CNOT11	2.8809e-71	0.299426	0.432	0.129	5.41926e-67
SRXN1	3.30554e-71	0.437748	0.26	0.055	6.21805e-67
GLO1	3.33923e-71	0.385757	0.538	0.181	6.28143e-67
RPS15	3.82478e-71	0.360009	0.996	0.985	7.1948e-67
E2F3	3.95417e-71	0.993339	0.251	0.053	7.43819e-67
QARS	4.01914e-71	0.245122	0.438	0.131	7.5604e-67
PRKDC	4.34815e-71	0.6985	0.685	0.275	8.1793e-67
SH2D1A	4.61703e-71	0.304845	0.588	0.201	8.68509e-67
PHGDH	5.07402e-71	0.735013	0.191	0.03	9.54473e-67
ALG1	5.19413e-71	0.284948	0.33	0.084	9.77068e-67
GPN3	5.3363e-71	0.386576	0.272	0.06	1.00381e-66
RAB37	5.96934e-71	0.723735	0.307	0.075	1.12289e-66
URM1	6.39883e-71	0.347771	0.601	0.209	1.20368e-66
POLR2F	6.72809e-71	0.404196	0.588	0.204	1.26562e-66
MTHFD2L	6.72929e-71	0.72263	0.213	0.038	1.26585e-66
GINS1	7.87129e-71	2.00537	0.132	0.012	1.48067e-66
MRPL1	7.96123e-71	0.443356	0.276	0.062	1.49759e-66
PTRH1	8.21902e-71	0.551449	0.277	0.063	1.54608e-66
DCTN6	9.25436e-71	0.78152	0.237	0.047	1.74084e-66
KIF2A	9.88655e-71	0.534957	0.764	0.3	1.85976e-66
DERA	1.10832e-70	0.287068	0.318	0.079	2.08486e-66
SART1	1.11114e-70	0.283446	0.436	0.133	2.09016e-66
STARD3NL	1.4359e-70	0.150141	0.42	0.124	2.70106e-66
DRG2	1.57444e-70	0.280964	0.46	0.143	2.96167e-66
NDC80	1.63331e-70	1.07969	0.246	0.051	3.07242e-66
PYCR1	1.63544e-70	0.750969	0.145	0.016	3.07643e-66
EXOSC1	2.03142e-70	0.22777	0.456	0.141	3.82131e-66
RHOU	2.08467e-70	1.73289	0.179	0.027	3.92147e-66
RPL22L1	2.28665e-70	0.786903	0.688	0.288	4.30142e-66
CALM1	2.32194e-70	0.44807	0.99	0.948	4.3678e-66
TAF12	3.59435e-70	0.205645	0.481	0.152	6.76133e-66
SUPT16H	3.90545e-70	0.673829	0.621	0.235	7.34654e-66
GTF3C1	4.45794e-70	0.288327	0.441	0.135	8.38584e-66
THUMPD3-AS1	5.0674e-70	0.168337	0.33	0.084	9.53228e-66
FAM32A	5.22035e-70	0.287534	0.554	0.186	9.82e-66
MCMBP	5.60146e-70	0.42063	0.53	0.179	1.05369e-65
SLCO3A1	5.73286e-70	0.108637	0.416	0.123	1.07841e-65
MAD2L2	5.90065e-70	0.274122	0.562	0.19	1.10997e-65
RPL3	6.40684e-70	0.43975	0.99	0.969	1.20519e-65
NLE1	6.57064e-70	1.36545	0.158	0.02	1.236e-65
ZNF106	7.28064e-70	0.302846	0.57	0.199	1.36956e-65
PTPN11	8.27906e-70	0.279022	0.522	0.173	1.55737e-65
DTD1	9.24179e-70	0.173768	0.432	0.129	1.73847e-65
TTC1	1.03397e-69	0.192177	0.5	0.163	1.94499e-65
ABCB8	1.33026e-69	0.218123	0.363	0.099	2.50235e-65
CHCHD3	1.48544e-69	0.298108	0.519	0.172	2.79427e-65
PUSL1	1.52068e-69	0.708638	0.215	0.039	2.86055e-65
RBM14	1.55276e-69	0.281643	0.476	0.152	2.9209e-65
TMEM209	1.60503e-69	0.128835	0.336	0.087	3.01922e-65
PEX16	1.70859e-69	0.218402	0.477	0.152	3.21402e-65
TAF1B	1.71003e-69	0.310862	0.372	0.104	3.21674e-65
TTF2	1.80731e-69	0.454824	0.315	0.08	3.39974e-65
PFAS	1.83448e-69	1.11692	0.147	0.017	3.45083e-65
CHMP4B	2.05471e-69	0.464174	0.695	0.265	3.86511e-65
CPSF4	2.2739e-69	0.35878	0.253	0.053	4.27742e-65
RRP1	2.39796e-69	0.27668	0.282	0.065	4.5108e-65
ZMAT5	2.52092e-69	0.358483	0.353	0.096	4.7421e-65
MED27	2.82204e-69	0.221874	0.397	0.115	5.30854e-65
UBL7	3.22622e-69	0.225854	0.518	0.171	6.06884e-65
PEF1	3.24597e-69	0.187831	0.517	0.17	6.106e-65
MELK	3.44765e-69	1.27294	0.168	0.023	6.48538e-65
UBA1	3.52264e-69	0.615732	0.683	0.267	6.62644e-65
PRPS1	3.98226e-69	0.195396	0.451	0.138	7.49104e-65
EFHD2	4.12972e-69	0.863163	0.847	0.451	7.76841e-65
RNF26	4.19499e-69	0.657215	0.203	0.035	7.8912e-65
OAZ2	4.48955e-69	0.648061	0.239	0.049	8.4453e-65
CLN6	5.47735e-69	0.369694	0.335	0.089	1.03034e-64
TUBGCP3	5.75606e-69	0.348355	0.313	0.079	1.08277e-64
TEDC2	5.84246e-69	2.73534	0.104	0.006	1.09903e-64
CSNK2A1	5.8537e-69	0.334542	0.526	0.177	1.10114e-64
JAML	5.87437e-69	-2.5509	0.212	0.486	1.10503e-64
FKBP2	6.40023e-69	0.285148	0.598	0.211	1.20395e-64
CLTA	6.47886e-69	0.736683	0.736	0.312	1.21874e-64
FDX1	6.54965e-69	0.315996	0.588	0.205	1.23205e-64
SAR1A	6.58946e-69	0.254603	0.471	0.151	1.23954e-64
ETFDH	6.6749e-69	0.236057	0.305	0.075	1.25562e-64
CIT	6.91072e-69	2.00211	0.129	0.012	1.29998e-64
FAM98B	6.93614e-69	0.641304	0.248	0.053	1.30476e-64
SEC22B	7.21149e-69	0.242886	0.42	0.126	1.35655e-64
ATP5F1A	7.63736e-69	0.735255	0.841	0.45	1.43666e-64
DPM3	7.841e-69	0.261735	0.525	0.176	1.47497e-64
KIF14	7.86253e-69	1.13984	0.147	0.017	1.47902e-64
LIMD2	8.01569e-69	0.666939	0.95	0.59	1.50783e-64
STARD7	8.14905e-69	0.343731	0.604	0.213	1.53292e-64
MYBBP1A	8.65298e-69	0.211189	0.302	0.074	1.62771e-64
CCNF	9.15606e-69	0.952945	0.171	0.024	1.72235e-64
CCT4	1.00213e-68	0.792353	0.781	0.377	1.8851e-64
EIF2B1	1.03205e-68	0.176253	0.535	0.178	1.94139e-64
UQCRH	1.03231e-68	0.703063	0.867	0.526	1.94188e-64
MRPS18A	1.14612e-68	0.171737	0.376	0.107	2.15597e-64
ITGB2	1.17518e-68	0.633296	0.971	0.701	2.21063e-64
GEMIN8	1.1803e-68	0.468121	0.235	0.047	2.22027e-64
IL12RB2	1.25622e-68	0.240075	0.404	0.117	2.36308e-64
SMC3	1.29971e-68	0.637565	0.651	0.252	2.44489e-64
BMS1	1.39724e-68	0.15715	0.368	0.103	2.62835e-64
APOL2	1.40212e-68	0.37824	0.315	0.08	2.63753e-64
CTSD	1.421e-68	-1.51418	0.829	0.723	2.67304e-64
YARS2	1.4521e-68	0.415158	0.284	0.067	2.73155e-64
TBC1D7	1.46067e-68	0.297711	0.288	0.068	2.74767e-64
RPL13A	1.53522e-68	0.547714	0.986	0.826	2.8879e-64
SRPK2	1.59358e-68	0.38584	0.625	0.227	2.99769e-64
HMGXB4	1.66707e-68	0.263109	0.307	0.076	3.13592e-64
EIF2AK1	1.73101e-68	0.28399	0.542	0.185	3.2562e-64
PDHB	2.13253e-68	0.181376	0.536	0.18	4.01151e-64
CCT7	2.43251e-68	0.803056	0.747	0.349	4.57579e-64
UPF3B	2.5623e-68	0.156608	0.335	0.088	4.81993e-64
FABP5	2.69483e-68	0.852588	0.573	0.226	5.06925e-64
NXT2	2.85922e-68	0.78684	0.183	0.029	5.37847e-64
RPE	2.93508e-68	0.729225	0.252	0.055	5.52118e-64
CENPE	3.22937e-68	0.542024	0.237	0.049	6.07477e-64
NFU1	3.29853e-68	0.196398	0.428	0.13	6.20487e-64
C16orf87	3.61974e-68	0.30603	0.363	0.101	6.8091e-64
NAPRT	4.82622e-68	0.95249	0.249	0.054	9.0786e-64
CEP63	4.92016e-68	0.305892	0.315	0.081	9.25532e-64
UROS	4.9204e-68	0.27757	0.391	0.114	9.25577e-64
NPM3	5.54219e-68	0.57944	0.203	0.035	1.04254e-63
PLAC8	6.24881e-68	1.31375	0.175	0.026	1.17546e-63
CARS2	6.9857e-68	0.188022	0.465	0.148	1.31408e-63
PMPCB	7.08982e-68	0.237184	0.606	0.213	1.33367e-63
AP3B1	7.79209e-68	0.291337	0.532	0.182	1.46577e-63
ITGB1	8.37654e-68	0.62745	0.963	0.598	1.57571e-63
SLC12A7	8.52852e-68	1.38946	0.223	0.045	1.6043e-63
HDDC3	1.12492e-67	0.3483	0.303	0.076	2.11609e-63
UBA52	1.37674e-67	0.491977	0.986	0.878	2.58979e-63
SEC23IP	1.79574e-67	0.277831	0.325	0.085	3.37796e-63
PSMG3	1.80229e-67	0.179467	0.355	0.098	3.39029e-63
LDLRAP1	2.01861e-67	0.679811	0.277	0.065	3.7972e-63
DDX28	2.27298e-67	1.09754	0.157	0.021	4.27571e-63
UBE2G1	2.52065e-67	0.264522	0.588	0.207	4.74159e-63
NARF	2.56239e-67	0.247097	0.577	0.201	4.82011e-63
NDUFAF6	2.62916e-67	0.376317	0.249	0.053	4.94571e-63
DDA1	3.40066e-67	0.196382	0.478	0.155	6.39699e-63
EMC9	3.43248e-67	0.516813	0.224	0.044	6.45683e-63
TTYH2	3.64289e-67	1.62359	0.132	0.013	6.85263e-63
C16orf95	4.54484e-67	1.52488	0.121	0.01	8.54929e-63
HPRT1	5.02223e-67	0.517922	0.585	0.211	9.44731e-63
RPP25L	5.39178e-67	0.375836	0.279	0.066	1.01425e-62
NOL12	5.44775e-67	0.136646	0.4	0.119	1.02478e-62
TAF9	5.86978e-67	0.165408	0.512	0.17	1.10416e-62
HJURP	6.23451e-67	1.88296	0.14	0.016	1.17277e-62
YWHAQ	6.67942e-67	0.641327	0.893	0.559	1.25647e-62
NAA16	7.03186e-67	0.132986	0.396	0.116	1.32276e-62
MCM8	8.32792e-67	0.912825	0.158	0.021	1.56657e-62
NDUFS2	8.72611e-67	0.348688	0.632	0.232	1.64147e-62
BRMS1	9.01921e-67	0.153459	0.546	0.186	1.6966e-62
SF3B4	9.50231e-67	0.525834	0.682	0.263	1.78748e-62
MYOM2	1.12277e-66	4.49739	0.09	0.003	2.11205e-62
NUS1	1.17811e-66	0.370708	0.372	0.108	2.21614e-62
ZW10	1.18587e-66	0.71908	0.205	0.037	2.23075e-62
EMC8	1.1984e-66	0.250145	0.374	0.108	2.25432e-62
MLH1	1.21201e-66	0.277512	0.369	0.106	2.27991e-62
DMAP1	1.2198e-66	0.159464	0.394	0.116	2.29456e-62
PPP2R5D	1.27834e-66	0.214485	0.384	0.112	2.40469e-62
SKA2	1.27968e-66	0.34147	0.532	0.181	2.4072e-62
ICA1	1.37662e-66	2.38047	0.097	0.005	2.58956e-62
DDX56	1.411e-66	0.13579	0.385	0.112	2.65424e-62
RCC1L	1.47929e-66	0.360615	0.319	0.084	2.78269e-62
CRIPT	1.49501e-66	0.367306	0.342	0.094	2.81227e-62
EID2	1.64827e-66	0.145761	0.303	0.076	3.10055e-62
ZDHHC16	1.71599e-66	0.358986	0.297	0.074	3.22795e-62
PET117	1.95519e-66	0.466792	0.233	0.048	3.67792e-62
MAP3K13	1.981e-66	0.430941	0.284	0.069	3.72646e-62
TRBV4-1	1.98192e-66	-2.23267	0.064	0.386	3.72819e-62
SUMO3	2.08682e-66	0.440441	0.585	0.211	3.92552e-62
FKBP5	2.15572e-66	0.403255	0.475	0.157	4.05513e-62
MRS2	2.19451e-66	0.408086	0.266	0.061	4.12809e-62
CDC26	2.21133e-66	0.279736	0.516	0.175	4.15973e-62
DDX52	2.2558e-66	0.285939	0.343	0.094	4.24338e-62
FBXO4	2.25736e-66	0.227688	0.254	0.056	4.24633e-62
SNRPB	2.39849e-66	0.763425	0.802	0.452	4.5118e-62
SNRNP27	2.85568e-66	0.160719	0.351	0.097	5.37181e-62
SMPD4	2.86925e-66	0.213448	0.338	0.092	5.39735e-62
C1orf122	2.96862e-66	0.17046	0.47	0.152	5.58428e-62
LEF1	3.07488e-66	1.93062	0.158	0.022	5.78415e-62
ALDH9A1	3.14634e-66	0.157025	0.469	0.151	5.91858e-62
PDHA1	3.36332e-66	0.125591	0.466	0.15	6.32675e-62
RCL1	3.56471e-66	0.257405	0.257	0.057	6.70557e-62
DPP9	3.75218e-66	0.115036	0.457	0.144	7.05822e-62
SLC25A20	4.04143e-66	0.142321	0.434	0.135	7.60233e-62
EIF2S3	4.09124e-66	0.542878	0.734	0.293	7.69602e-62
GAMT	4.13749e-66	1.16914	0.176	0.028	7.78303e-62
EIF4E2	4.64234e-66	0.284389	0.614	0.222	8.73271e-62
RCBTB2	5.27502e-66	1.99384	0.152	0.02	9.92284e-62
WDR41	5.43618e-66	0.326071	0.276	0.065	1.0226e-61
MAGED1	6.05386e-66	0.534069	0.255	0.057	1.13879e-61
NDUFA9	6.11005e-66	0.365427	0.602	0.215	1.14936e-61
MAP2K3	6.25453e-66	0.205006	0.488	0.16	1.17654e-61
GTF2A2	6.91326e-66	0.481527	0.677	0.259	1.30045e-61
EIF2B3	6.9286e-66	0.393467	0.301	0.076	1.30334e-61
DNAAF5	7.31472e-66	0.441632	0.235	0.049	1.37597e-61
AFG3L2	7.67457e-66	0.155668	0.429	0.134	1.44366e-61
GTF3C5	7.71262e-66	0.186565	0.375	0.109	1.45082e-61
ZSCAN16-AS1	8.63294e-66	0.428352	0.299	0.076	1.62394e-61
CCDC43	8.6894e-66	0.484589	0.289	0.071	1.63456e-61
DNAJC8	9.82281e-66	0.571017	0.729	0.296	1.84777e-61
LPGAT1	1.35901e-65	0.375184	0.518	0.179	2.55643e-61
APOL3	1.47415e-65	0.356081	0.387	0.116	2.77303e-61
KXD1	1.56806e-65	0.424976	0.627	0.234	2.94968e-61
ELOC	1.68053e-65	0.604027	0.691	0.277	3.16124e-61
C7orf50	1.68255e-65	0.119053	0.412	0.127	3.16505e-61
PMF1	1.99992e-65	0.106647	0.484	0.158	3.76206e-61
TMEM126B	2.1e-65	0.188671	0.412	0.127	3.95032e-61
MIF4GD	2.12402e-65	0.117852	0.495	0.164	3.9955e-61
SH3RF2	2.23385e-65	7.02533	0.071	0	4.20209e-61
HSBP1	2.59668e-65	0.322744	0.543	0.189	4.88462e-61
TYMSOS	2.60145e-65	2.1059	0.104	0.007	4.89359e-61
ENC1	2.60268e-65	1.91329	0.14	0.017	4.89591e-61
METTL5	3.11181e-65	0.187428	0.552	0.191	5.85363e-61
GPAA1	3.39982e-65	0.27836	0.476	0.157	6.39541e-61
GCSH	3.45829e-65	0.296738	0.231	0.048	6.50539e-61
GTF2H5	3.64406e-65	0.13661	0.422	0.13	6.85485e-61
UBE2N	3.67221e-65	0.651892	0.725	0.307	6.9078e-61
MAP3K20	3.78071e-65	1.04655	0.171	0.026	7.1119e-61
DNPH1	3.87516e-65	0.234692	0.46	0.148	7.28956e-61
ZBTB32	3.895e-65	1.48773	0.119	0.01	7.32689e-61
SNRPD3	3.91159e-65	0.646324	0.733	0.314	7.35809e-61
MCCC2	4.04836e-65	0.347026	0.293	0.073	7.61537e-61
ELAVL1	4.1817e-65	0.359351	0.531	0.185	7.8662e-61
COA5	4.39306e-65	0.24843	0.382	0.113	8.26379e-61
NAP1L5	5.06272e-65	1.65578	0.145	0.018	9.52348e-61
MRPL32	5.28546e-65	0.172494	0.415	0.128	9.94248e-61
HSP90AB1	5.4783e-65	0.987422	0.922	0.742	1.03052e-60
MT-ND5	6.06686e-65	0.505822	0.999	0.922	1.14124e-60
GPN1	6.57362e-65	0.211831	0.39	0.116	1.23656e-60
MTLN	8.67202e-65	0.203163	0.507	0.172	1.63129e-60
RRP36	8.85806e-65	0.215629	0.547	0.19	1.66629e-60
AARSD1	8.99459e-65	0.355316	0.276	0.067	1.69197e-60
POLE	9.62634e-65	0.626841	0.205	0.038	1.81081e-60
AAMP	1.03477e-64	0.159429	0.505	0.17	1.94651e-60
DHRS4L2	1.04016e-64	1.33198	0.175	0.028	1.95664e-60
SYAP1	1.04155e-64	0.283309	0.442	0.143	1.95926e-60
DDX19A	1.04211e-64	0.38197	0.326	0.089	1.96031e-60
C11orf98	1.04233e-64	0.415631	0.62	0.23	1.96074e-60
HAUS5	1.06269e-64	0.402958	0.234	0.049	1.99902e-60
TRAF7	1.06788e-64	0.172917	0.403	0.122	2.00878e-60
MTA2	1.07496e-64	0.40419	0.512	0.177	2.02211e-60
CCDC59	1.08334e-64	0.277681	0.518	0.178	2.03787e-60
JPX	1.09545e-64	0.32112	0.418	0.132	2.06065e-60
NCLN	1.09879e-64	0.26983	0.344	0.097	2.06694e-60
ABHD17C	1.16499e-64	1.03794	0.15	0.019	2.19145e-60
TUBB	1.17955e-64	1.33817	0.806	0.577	2.21886e-60
XPO1	1.24141e-64	0.224012	0.566	0.202	2.33521e-60
STRIP2	1.29594e-64	2.71462	0.104	0.007	2.43778e-60
SLC5A6	1.32179e-64	0.314233	0.223	0.045	2.48641e-60
DPM1	1.45151e-64	0.226168	0.314	0.083	2.73043e-60
SFSWAP	1.60401e-64	0.148831	0.463	0.151	3.0173e-60
MCRS1	1.6593e-64	0.14143	0.502	0.169	3.12131e-60
DEF8	1.66549e-64	0.795328	0.239	0.052	3.13295e-60
AC245014.3	1.79029e-64	1.03159	0.189	0.033	3.36771e-60
HAPLN3	1.86175e-64	1.45866	0.141	0.017	3.50214e-60
CENPV	1.9333e-64	0.27462	0.217	0.043	3.63674e-60
MRPL36	1.93529e-64	0.257255	0.512	0.174	3.64048e-60
DESI1	1.94294e-64	0.122365	0.451	0.146	3.65486e-60
ANKRD39	2.3784e-64	0.138203	0.369	0.107	4.47401e-60
CCDC58	2.53795e-64	0.812777	0.192	0.034	4.77413e-60
AC012146.1	2.68038e-64	0.315697	0.222	0.045	5.04206e-60
SLC9B2	2.98632e-64	0.592361	0.205	0.039	5.61757e-60
PPP1CA	3.10431e-64	0.58467	0.934	0.689	5.83951e-60
DYRK4	3.14639e-64	0.467635	0.254	0.058	5.91867e-60
FLOT1	3.28647e-64	0.258004	0.439	0.141	6.18217e-60
RIOK3	3.4303e-64	0.219218	0.618	0.225	6.45273e-60
TPK1	3.51876e-64	0.796604	0.213	0.042	6.61914e-60
ADH5	3.60674e-64	0.487004	0.695	0.273	6.78464e-60
MED30	3.72777e-64	0.276189	0.405	0.125	7.01231e-60
AC008555.4	3.75786e-64	0.507932	0.289	0.073	7.06891e-60
POLR2I	3.78795e-64	0.23736	0.591	0.213	7.12551e-60
PMAIP1	3.9076e-64	0.343985	0.584	0.214	7.35059e-60
MFF	4.21414e-64	0.256335	0.578	0.208	7.92722e-60
RPS13	4.21839e-64	0.379115	0.99	0.971	7.93521e-60
MRPS25	4.32808e-64	0.124764	0.372	0.109	8.14156e-60
GSS	4.36051e-64	0.22786	0.394	0.12	8.20255e-60
DNAJC15	4.42888e-64	0.510263	0.722	0.29	8.33116e-60
CBWD5	4.70519e-64	0.267535	0.387	0.116	8.85093e-60
YWHAE	4.8494e-64	0.719557	0.68	0.295	9.1222e-60
SYNC	5.03838e-64	0.306334	0.562	0.201	9.4777e-60
SARAF	5.04022e-64	-0.735323	0.966	0.897	9.48115e-60
MRPS26	6.12331e-64	0.258101	0.47	0.155	1.15186e-59
CCP110	6.41468e-64	0.279057	0.263	0.061	1.20667e-59
RPUSD1	6.54814e-64	0.108558	0.357	0.102	1.23177e-59
RGCC	7.47695e-64	-2.77843	0.318	0.52	1.40649e-59
VAMP7	8.0469e-64	0.274854	0.317	0.085	1.5137e-59
METTL2A	8.43763e-64	0.477185	0.231	0.049	1.5872e-59
ZMAT2	8.59904e-64	0.294826	0.59	0.215	1.61756e-59
RPS18	9.17194e-64	0.383572	0.994	0.983	1.72533e-59
TERF1	9.58443e-64	0.210649	0.405	0.125	1.80293e-59
VTI1B	9.93621e-64	0.23055	0.532	0.185	1.8691e-59
POM121C	1.03693e-63	0.268405	0.547	0.192	1.95057e-59
TXN	1.06651e-63	0.700448	0.863	0.539	2.00622e-59
UBL4A	1.08867e-63	0.239924	0.418	0.131	2.0479e-59
DPP4	1.20752e-63	0.157252	0.532	0.183	2.27147e-59
TDG	1.215e-63	0.175176	0.475	0.157	2.28554e-59
ERG28	1.24257e-63	0.246073	0.361	0.105	2.33739e-59
HNRNPM	1.29201e-63	0.699672	0.802	0.387	2.4304e-59
SUSD1	1.33892e-63	1.09779	0.201	0.038	2.51864e-59
LSP1	1.39787e-63	-0.612926	0.983	0.954	2.62953e-59
PDP1	1.5045e-63	0.445895	0.323	0.089	2.83012e-59
ECHS1	1.50793e-63	0.145225	0.511	0.174	2.83657e-59
TUBGCP2	1.71065e-63	0.273918	0.446	0.145	3.21791e-59
POP1	1.73409e-63	1.08893	0.147	0.019	3.26199e-59
PNO1	1.75809e-63	0.296565	0.265	0.063	3.30714e-59
ATP2A2	1.80293e-63	0.37813	0.446	0.147	3.39149e-59
C3orf14	1.89721e-63	1.5354	0.141	0.018	3.56884e-59
ATP6V1D	1.91043e-63	0.163655	0.39	0.118	3.5937e-59
SNX5	2.00532e-63	0.30346	0.598	0.219	3.7722e-59
NUP107	2.27696e-63	0.297852	0.405	0.126	4.28319e-59
UQCRC1	2.31727e-63	0.554881	0.733	0.3	4.35901e-59
SNAP29	2.32704e-63	0.277615	0.433	0.14	4.37739e-59
PSMA1	2.32898e-63	0.66657	0.793	0.363	4.38104e-59
CENPX	2.4119e-63	0.58618	0.583	0.221	4.53703e-59
CTLA4	2.53526e-63	0.316341	0.421	0.134	4.76907e-59
MTSS1	2.58578e-63	0.73059	0.194	0.035	4.8641e-59
SZRD1	2.58631e-63	0.236232	0.584	0.211	4.86511e-59
VDAC3	2.69523e-63	0.562286	0.667	0.268	5.07e-59
PRMT3	3.19723e-63	0.166212	0.265	0.063	6.0143e-59
GLRX	3.28332e-63	0.294179	0.606	0.219	6.17625e-59
MYO19	3.32459e-63	0.112996	0.288	0.072	6.25388e-59
AL662797.1	3.43378e-63	1.12428	0.169	0.027	6.45927e-59
PDIA3	3.48498e-63	0.682195	0.914	0.612	6.55559e-59
ANKLE1	3.63206e-63	1.8391	0.089	0.004	6.83227e-59
WHAMM	3.92397e-63	0.293577	0.435	0.14	7.38138e-59
NDUFC2	4.01026e-63	0.690341	0.806	0.396	7.5437e-59
ALG6	4.16968e-63	0.427006	0.275	0.067	7.84359e-59
COX14	4.24396e-63	0.289627	0.661	0.248	7.98331e-59
UFD1	4.61206e-63	0.429098	0.665	0.259	8.67574e-59
NDUFS6	5.56019e-63	0.634624	0.77	0.341	1.04593e-58
HIST1H4F	5.63693e-63	0.904506	0.293	0.077	1.06036e-58
ILKAP	5.75708e-63	0.250961	0.559	0.197	1.08296e-58
EMC3	5.78958e-63	0.186021	0.591	0.213	1.08908e-58
COX6C	5.81887e-63	0.577197	0.93	0.66	1.09459e-58
CDK11A	5.94325e-63	0.291766	0.478	0.162	1.11798e-58
DFFA	6.14331e-63	0.258109	0.293	0.075	1.15562e-58
NT5DC1	6.31445e-63	0.130043	0.386	0.116	1.18781e-58
ZPR1	6.42806e-63	0.101471	0.422	0.133	1.20918e-58
USB1	6.58586e-63	0.154001	0.493	0.166	1.23887e-58
EMC6	6.74753e-63	0.213789	0.542	0.191	1.26928e-58
SASS6	6.7817e-63	0.434949	0.209	0.041	1.27571e-58
PSMC4	6.89356e-63	0.483533	0.664	0.261	1.29675e-58
ITM2C	7.09098e-63	-2.7791	0.213	0.463	1.33388e-58
TMEM242	7.60131e-63	0.172579	0.363	0.106	1.42988e-58
GLRX2	7.78162e-63	0.227563	0.295	0.077	1.4638e-58
IDH3A	7.99644e-63	0.163849	0.311	0.083	1.50421e-58
AAGAB	8.11246e-63	0.155185	0.391	0.119	1.52604e-58
NPM1	8.97036e-63	0.600932	0.96	0.807	1.68741e-58
COPG1	8.98013e-63	0.151139	0.529	0.184	1.68925e-58
E2F8	9.08103e-63	1.7479	0.129	0.014	1.70823e-58
ANXA4	9.19318e-63	0.412744	0.464	0.157	1.72933e-58
CASP2	9.30036e-63	0.154547	0.398	0.122	1.74949e-58
DDX54	9.72284e-63	0.118459	0.481	0.161	1.82896e-58
TADA3	9.84484e-63	0.461601	0.652	0.254	1.85191e-58
DNAJC7	9.85164e-63	0.281816	0.602	0.221	1.85319e-58
RABL3	1.00751e-62	0.409594	0.219	0.045	1.89522e-58
UBAP2L	1.09125e-62	0.19496	0.444	0.144	2.05275e-58
CTNNBL1	1.09456e-62	0.104422	0.429	0.136	2.05898e-58
BCAT1	1.20088e-62	0.331987	0.207	0.041	2.25897e-58
VPS51	1.23147e-62	0.267328	0.651	0.243	2.31653e-58
FP565260.1	1.31771e-62	1.44236	0.124	0.012	2.47874e-58
TRADD	1.33361e-62	0.244271	0.638	0.24	2.50866e-58
HSP90B1	1.33599e-62	0.769351	0.921	0.629	2.51312e-58
HACD3	1.55036e-62	0.248575	0.44	0.142	2.91638e-58
DPH5	1.65772e-62	0.633374	0.182	0.031	3.11834e-58
LDLRAD4	1.65869e-62	-4.12935	0.09	0.363	3.12016e-58
PRR5	1.6889e-62	0.319113	0.549	0.194	3.17699e-58
FAM53B	1.6955e-62	0.194895	0.369	0.109	3.1894e-58
SRD5A3	1.72712e-62	0.205928	0.249	0.057	3.24889e-58
SNRNP35	1.79139e-62	0.16663	0.341	0.097	3.36978e-58
EVL	1.82264e-62	-0.767272	0.96	0.886	3.42857e-58
AP5S1	2.06147e-62	0.62403	0.192	0.035	3.87783e-58
PRPF4	2.09196e-62	0.256941	0.254	0.059	3.93518e-58
PHF6	2.2782e-62	0.247358	0.303	0.08	4.28551e-58
MKNK2	2.31922e-62	0.374667	0.703	0.276	4.36269e-58
APEX2	2.43838e-62	0.129581	0.313	0.085	4.58683e-58
API5	2.48271e-62	0.238766	0.548	0.194	4.67023e-58
NMI	2.97031e-62	0.303661	0.554	0.199	5.58745e-58
YRDC	3.51165e-62	0.168187	0.326	0.09	6.60576e-58
HIST1H4I	3.57059e-62	1.79487	0.121	0.012	6.71664e-58
FAM192A	3.62713e-62	0.18849	0.416	0.132	6.823e-58
HTRA2	3.66005e-62	0.134831	0.397	0.122	6.88492e-58
SLC25A33	3.78154e-62	0.276863	0.257	0.06	7.11346e-58
SCAMP4	3.86641e-62	0.299916	0.305	0.081	7.27311e-58
NDUFS8	4.06445e-62	0.505284	0.754	0.31	7.64564e-58
ZNHIT6	4.1033e-62	0.450703	0.259	0.062	7.71873e-58
ATP5PO	4.27205e-62	0.66969	0.842	0.439	8.03616e-58
CNOT1	4.28295e-62	0.208722	0.537	0.19	8.05667e-58
SNHG15	4.31048e-62	0.140838	0.475	0.158	8.10845e-58
MYO1F	4.61268e-62	0.547196	0.821	0.357	8.67692e-58
PRPF31	5.05596e-62	0.165645	0.511	0.176	9.51077e-58
AL136419.3	5.47679e-62	2.92495	0.097	0.006	1.03024e-57
NUP85	5.75157e-62	0.313665	0.261	0.063	1.08193e-57
APTX	5.94765e-62	0.208558	0.323	0.089	1.11881e-57
THUMPD3	6.05196e-62	0.137022	0.336	0.095	1.13843e-57
KNSTRN	6.32718e-62	1.3205	0.152	0.022	1.19021e-57
PAXIP1	7.07557e-62	0.909898	0.168	0.027	1.33098e-57
RMND5A	7.76667e-62	0.208014	0.392	0.121	1.46099e-57
MPLKIP	8.13778e-62	0.182062	0.476	0.16	1.5308e-57
ECHDC1	8.24822e-62	0.162602	0.483	0.164	1.55157e-57
UQCRC2	8.41374e-62	0.367595	0.67	0.259	1.58271e-57
ZDHHC3	9.08655e-62	0.218896	0.432	0.14	1.70927e-57
NDUFV2	9.39683e-62	0.674435	0.781	0.358	1.76764e-57
SMIM13	9.88945e-62	0.186477	0.257	0.061	1.86031e-57
NDUFC1	1.07639e-61	0.595018	0.68	0.281	2.02479e-57
HSPH1	1.10399e-61	0.472143	0.54	0.199	2.07672e-57
ALDH1B1	1.13903e-61	0.888143	0.133	0.016	2.14262e-57
LSM12	1.14264e-61	0.100954	0.488	0.166	2.14943e-57
SEC63	1.22243e-61	0.198641	0.482	0.164	2.29951e-57
WASHC3	1.36044e-61	0.173363	0.562	0.202	2.55912e-57
NDRG3	1.48251e-61	0.161128	0.367	0.11	2.78876e-57
SPCS3	1.51284e-61	0.645166	0.77	0.359	2.84581e-57
AC018521.5	1.52622e-61	1.02638	0.162	0.025	2.87097e-57
PGAP2	1.65108e-61	0.680034	0.18	0.031	3.10585e-57
ENDOG	1.67041e-61	0.108599	0.312	0.084	3.14221e-57
TALDO1	1.6831e-61	0.697485	0.805	0.399	3.16608e-57
CCNG1	2.17374e-61	0.190874	0.481	0.164	4.08902e-57
ARPC1B	2.24897e-61	0.529396	0.963	0.776	4.23053e-57
MRPL46	2.31392e-61	0.130417	0.314	0.086	4.35272e-57
AK6	2.37992e-61	0.180379	0.297	0.079	4.47687e-57
CYB5R4	2.49095e-61	0.133588	0.397	0.123	4.68572e-57
POLR2J	2.82752e-61	0.410889	0.698	0.279	5.31885e-57
TUBB3	2.86116e-61	2.7297	0.098	0.006	5.38213e-57
SPINDOC	3.01196e-61	0.279545	0.276	0.07	5.6658e-57
SQOR	3.30188e-61	0.365005	0.64	0.245	6.21117e-57
PRC1	3.33254e-61	0.454015	0.235	0.052	6.26884e-57
KPTN	3.53752e-61	1.57715	0.127	0.014	6.65443e-57
MBD3	3.98123e-61	0.13817	0.333	0.095	7.48909e-57
XRCC2	4.27055e-61	2.47291	0.088	0.004	8.03333e-57
SLAMF6	4.80006e-61	0.260736	0.43	0.14	9.0294e-57
LAPTM5	5.01754e-61	-0.684417	0.969	0.888	9.4385e-57
YKT6	6.18015e-61	0.165967	0.387	0.119	1.16255e-56
DNAJC3	6.34905e-61	0.296716	0.62	0.235	1.19432e-56
SMARCE1	6.57023e-61	0.315831	0.707	0.278	1.23593e-56
TM7SF3	6.62052e-61	0.103609	0.41	0.13	1.24539e-56
FTL	8.234e-61	-0.194328	0.987	0.903	1.5489e-56
PTGES2	9.574e-61	0.159743	0.361	0.108	1.80097e-56
ABCF1	9.58953e-61	0.172493	0.507	0.177	1.80389e-56
PIGU	9.72145e-61	0.538119	0.204	0.041	1.8287e-56
MED28	9.90379e-61	0.161571	0.399	0.126	1.863e-56
ADAP1	1.02636e-60	0.264553	0.357	0.106	1.93069e-56
TIMM21	1.03204e-60	0.345105	0.207	0.042	1.94137e-56
TMEM214	1.0364e-60	0.116613	0.368	0.111	1.94957e-56
DYNLL2	1.04142e-60	0.128407	0.45	0.149	1.95901e-56
PRDX4	1.10688e-60	0.267292	0.296	0.079	2.08214e-56
TMEM70	1.24569e-60	0.145867	0.342	0.099	2.34326e-56
PSPH	1.28782e-60	1.43935	0.131	0.015	2.42251e-56
MRPL43	1.31053e-60	0.264703	0.627	0.236	2.46524e-56
C1orf112	1.31126e-60	0.563749	0.177	0.031	2.46661e-56
YJU2	1.41804e-60	0.351269	0.276	0.07	2.66747e-56
ATP5MPL	1.43705e-60	0.633399	0.809	0.379	2.70323e-56
GTSE1	1.45043e-60	1.30874	0.147	0.021	2.7284e-56
SNAPIN	1.5381e-60	0.177361	0.415	0.133	2.89332e-56
OLA1	1.69853e-60	0.3964	0.64	0.245	3.19511e-56
C12orf43	1.89514e-60	0.538252	0.215	0.045	3.56495e-56
MMAB	2.03841e-60	0.460411	0.213	0.045	3.83445e-56
WDYHV1	2.1558e-60	0.252771	0.216	0.045	4.05527e-56
PPP3CC	2.23344e-60	0.288401	0.712	0.278	4.20133e-56
SSX2IP	2.29319e-60	0.929447	0.158	0.024	4.31373e-56
TAF10	2.41059e-60	0.634642	0.86	0.421	4.53457e-56
PDXK	2.51731e-60	0.165585	0.41	0.13	4.73531e-56
FN3KRP	2.69616e-60	0.265899	0.326	0.093	5.07175e-56
G6PC3	3.16548e-60	0.838391	0.207	0.043	5.95458e-56
VOPP1	3.36097e-60	0.300459	0.572	0.212	6.32233e-56
NUDT15	3.36997e-60	0.279204	0.217	0.046	6.33925e-56
SF3B3	3.6474e-60	0.325272	0.564	0.206	6.86113e-56
ACLY	3.74373e-60	0.167557	0.516	0.181	7.04233e-56
CYB561D2	4.16958e-60	0.157258	0.535	0.19	7.84339e-56
PSMD4	4.58763e-60	0.522661	0.752	0.316	8.62979e-56
NSF	4.75378e-60	0.262103	0.398	0.127	8.94233e-56
FAHD2A	4.98642e-60	0.393151	0.255	0.062	9.37996e-56
RBM27	4.99754e-60	0.111492	0.502	0.175	9.40087e-56
KPNA3	5.78113e-60	0.194117	0.486	0.167	1.08749e-55
EPB41L2	5.91822e-60	1.61785	0.129	0.015	1.11328e-55
STX8	5.91927e-60	0.247613	0.456	0.154	1.11347e-55
COX19	6.00017e-60	0.162648	0.392	0.123	1.12869e-55
CISD2	6.14885e-60	0.198328	0.542	0.196	1.15666e-55
TUBGCP4	6.27402e-60	0.516382	0.204	0.041	1.18021e-55
XRCC4	6.29002e-60	0.825725	0.169	0.028	1.18322e-55
CAPN15	6.31894e-60	0.284122	0.372	0.114	1.18866e-55
AP2A1	6.71765e-60	0.141029	0.435	0.143	1.26366e-55
VANGL1	7.31797e-60	0.684844	0.182	0.033	1.37658e-55
DGUOK	8.365e-60	0.308593	0.631	0.244	1.57354e-55
KNTC1	8.59151e-60	0.565861	0.175	0.03	1.61615e-55
ATG2A	8.63485e-60	0.713692	0.281	0.074	1.6243e-55
ELP4	9.26267e-60	0.252314	0.27	0.068	1.7424e-55
PTBP1	1.07665e-59	0.592246	0.651	0.268	2.02529e-55
CLNS1A	1.08128e-59	0.16384	0.591	0.217	2.034e-55
HIST1H2AG	1.22681e-59	0.667765	0.369	0.115	2.30775e-55
GSR	1.32575e-59	0.187296	0.512	0.181	2.49387e-55
DNTTIP1	1.33093e-59	0.2462	0.295	0.079	2.50361e-55
PSMC3IP	1.52085e-59	0.910557	0.137	0.018	2.86088e-55
COX5A	1.60136e-59	0.659979	0.86	0.519	3.01231e-55
PARK7	1.77985e-59	0.640892	0.869	0.486	3.34808e-55
ACO2	1.87926e-59	0.175101	0.535	0.193	3.53507e-55
TXNRD1	2.03446e-59	0.186284	0.428	0.141	3.82701e-55
TMEM141	2.04525e-59	0.135554	0.375	0.116	3.84731e-55
PEMT	2.14788e-59	0.333804	0.228	0.051	4.04038e-55
AP1M1	2.39798e-59	0.280203	0.634	0.242	4.51083e-55
INTS14	2.5744e-59	0.129282	0.307	0.085	4.8427e-55
TIMM9	2.58552e-59	0.211053	0.287	0.076	4.86363e-55
WDR36	2.63288e-59	0.145346	0.321	0.091	4.9527e-55
NDUFB5	3.27682e-59	0.244352	0.579	0.216	6.16403e-55
COPS4	3.34584e-59	0.102159	0.396	0.125	6.29386e-55
PIN4	3.93117e-59	0.129456	0.513	0.181	7.39493e-55
LINC01215	4.03603e-59	2.1108	0.088	0.005	7.59217e-55
CCDC50	4.03777e-59	0.413055	0.342	0.102	7.59544e-55
ZNF622	4.19754e-59	0.227436	0.4	0.129	7.896e-55
GRSF1	4.34465e-59	0.316518	0.634	0.244	8.17271e-55
GALK2	4.49192e-59	0.175283	0.269	0.068	8.44975e-55
AC105446.1	4.59152e-59	0.259641	0.259	0.064	8.63711e-55
ZCCHC17	4.62313e-59	0.32137	0.339	0.1	8.69656e-55
QTRT1	5.16924e-59	0.223528	0.301	0.082	9.72385e-55
LTA4H	5.37666e-59	-0.124609	0.481	0.163	1.0114e-54
AKR1A1	6.0122e-59	0.180736	0.574	0.209	1.13096e-54
S100A4	6.24841e-59	0.377215	0.996	0.984	1.17539e-54
DSTN	6.34542e-59	0.522799	0.823	0.368	1.19364e-54
GRK6	6.37672e-59	0.237583	0.613	0.232	1.19953e-54
DDB1	6.45942e-59	0.299558	0.643	0.252	1.21508e-54
PIGK	6.69324e-59	0.357899	0.237	0.055	1.25906e-54
PFKL	7.23511e-59	0.36221	0.627	0.244	1.361e-54
GUF1	7.3124e-59	0.261551	0.252	0.061	1.37554e-54
WDR83	7.43316e-59	0.130306	0.247	0.059	1.39825e-54
USP14	8.60263e-59	0.190866	0.513	0.182	1.61824e-54
PHB2	9.32238e-59	0.649961	0.783	0.374	1.75363e-54
NUP62	9.98476e-59	0.180313	0.427	0.14	1.87823e-54
INF2	1.00865e-58	0.770664	0.219	0.049	1.89738e-54
RANGAP1	1.02037e-58	0.351675	0.29	0.078	1.91942e-54
TMEM41A	1.02414e-58	0.274229	0.296	0.081	1.92652e-54
TMEM173	1.12503e-58	0.352696	0.727	0.295	2.1163e-54
PROK2	1.44208e-58	2.0424	0.098	0.007	2.7127e-54
PARN	1.44525e-58	0.262162	0.36	0.111	2.71866e-54
ETF1	1.47635e-58	0.149356	0.482	0.168	2.77717e-54
SMAP2	1.53664e-58	0.284934	0.649	0.253	2.89058e-54
MESD	1.54434e-58	0.202303	0.612	0.232	2.90505e-54
CHMP6	1.59896e-58	0.530032	0.259	0.065	3.0078e-54
IVNS1ABP	1.70443e-58	-2.39447	0.44	0.565	3.2062e-54
THAP12	1.84614e-58	0.243549	0.417	0.138	3.47277e-54
FIBP	1.90943e-58	0.263836	0.585	0.219	3.59184e-54
DARS	2.03456e-58	0.167359	0.567	0.209	3.8272e-54
NUBP2	2.07239e-58	0.110918	0.516	0.183	3.89837e-54
SFXN2	2.12715e-58	0.76101	0.137	0.018	4.00138e-54
TTLL12	2.15705e-58	0.237493	0.253	0.062	4.05762e-54
DLAT	2.48145e-58	0.292461	0.258	0.064	4.66786e-54
COX6A1	2.50401e-58	0.562381	0.935	0.722	4.7103e-54
SNW1	2.98581e-58	0.139147	0.589	0.22	5.6166e-54
ATG3	2.99249e-58	0.440314	0.647	0.256	5.62917e-54
ATP13A1	3.00821e-58	0.262762	0.402	0.131	5.65875e-54
LINC02384	3.01971e-58	1.31109	0.152	0.023	5.68038e-54
ARPC2	3.03e-58	0.467974	0.98	0.851	5.69973e-54
SNRPB2	3.07829e-58	0.450362	0.699	0.288	5.79057e-54
UBE2J2	3.16117e-58	0.111635	0.517	0.183	5.94648e-54
RPL37	3.70481e-58	0.399143	0.993	0.977	6.96911e-54
GAPDH	3.88026e-58	0.63354	0.99	0.978	7.29915e-54
ABHD5	4.49817e-58	0.103034	0.306	0.085	8.46152e-54
EIF5B	4.53761e-58	0.362582	0.644	0.255	8.53569e-54
LINC00944	5.70014e-58	0.774157	0.188	0.036	1.07225e-53
C11orf71	5.76228e-58	0.719322	0.168	0.029	1.08394e-53
PIGT	5.83972e-58	0.141668	0.502	0.178	1.09851e-53
AHCYL1	6.00084e-58	0.185072	0.387	0.124	1.12882e-53
RBM23	6.09587e-58	0.216981	0.478	0.168	1.14669e-53
MTREX	6.26237e-58	0.174621	0.361	0.111	1.17801e-53
CCT8	6.29104e-58	0.68293	0.739	0.344	1.18341e-53
EEF1AKMT2	6.52813e-58	0.174927	0.319	0.092	1.22801e-53
MTF2	7.07117e-58	0.124683	0.397	0.128	1.33016e-53
IDS	7.81807e-58	-1.58623	0.682	0.672	1.47066e-53
RHOB	8.10343e-58	-4.49615	0.09	0.348	1.52434e-53
FAM98A	8.45944e-58	0.198825	0.272	0.071	1.59131e-53
PDZD11	8.72406e-58	0.166372	0.435	0.146	1.64108e-53
MEI1	8.7749e-58	0.100467	0.406	0.131	1.65065e-53
E2F7	9.04938e-58	1.56568	0.116	0.012	1.70228e-53
GMPR2	9.21362e-58	0.143586	0.365	0.113	1.73317e-53
GANAB	9.22817e-58	0.166369	0.432	0.145	1.73591e-53
ARPC5L	9.25022e-58	0.660731	0.741	0.351	1.74006e-53
UTP14A	9.35054e-58	0.157025	0.269	0.069	1.75893e-53
SPG21	9.38303e-58	0.134183	0.482	0.168	1.76504e-53
PAAF1	9.54238e-58	0.362112	0.203	0.042	1.79502e-53
TOP1	9.66765e-58	0.283288	0.665	0.261	1.81858e-53
TMUB1	9.67547e-58	0.174816	0.625	0.238	1.82005e-53
IRAK1	9.96767e-58	0.202752	0.552	0.202	1.87502e-53
FANCA	1.01361e-57	0.381906	0.249	0.061	1.9067e-53
CTU2	1.12609e-57	0.399233	0.176	0.032	2.1183e-53
GPR89A	1.16394e-57	0.269003	0.265	0.068	2.18948e-53
ACSL5	1.18275e-57	0.119232	0.546	0.198	2.22486e-53
TMA16	1.19212e-57	0.306806	0.215	0.047	2.24251e-53
FUNDC1	1.24611e-57	0.741092	0.185	0.035	2.34407e-53
ZDHHC24	1.26676e-57	0.110308	0.404	0.132	2.38291e-53
PSME4	1.40089e-57	0.212188	0.476	0.167	2.63522e-53
IMPAD1	1.43179e-57	0.176458	0.353	0.108	2.69334e-53
P4HB	1.46677e-57	0.665054	0.847	0.523	2.75914e-53
POLR3H	1.4803e-57	0.585534	0.194	0.039	2.78459e-53
OGFOD3	1.74284e-57	0.209306	0.278	0.074	3.27846e-53
FAM210A	1.77455e-57	0.173068	0.258	0.065	3.33811e-53
DCTN3	2.06317e-57	0.530184	0.752	0.33	3.88102e-53
CASP1	2.07461e-57	0.350673	0.626	0.244	3.90254e-53
MCRIP2	2.22812e-57	0.360068	0.246	0.06	4.19131e-53
XRCC5	2.37796e-57	0.680195	0.821	0.436	4.47318e-53
PIDD1	2.39724e-57	0.464885	0.205	0.043	4.50945e-53
DDX47	2.82341e-57	0.586649	0.198	0.041	5.31112e-53
MRE11	2.99269e-57	0.282428	0.295	0.082	5.62954e-53
RRP9	3.21924e-57	0.129778	0.235	0.055	6.05571e-53
SURF1	3.29252e-57	0.160588	0.567	0.209	6.19356e-53
GFM1	3.52299e-57	0.279257	0.314	0.09	6.6271e-53
AL080276.2	3.55955e-57	0.978517	0.135	0.018	6.69587e-53
SPN	3.59374e-57	0.612881	0.837	0.401	6.76018e-53
ATPAF2	3.59748e-57	0.6534	0.191	0.038	6.76721e-53
GSTZ1	3.63852e-57	0.950386	0.156	0.025	6.84442e-53
ORC3	4.05443e-57	0.223743	0.249	0.062	7.6268e-53
VARS2	4.16648e-57	0.365608	0.188	0.037	7.83756e-53
PELI1	4.428e-57	0.508129	0.305	0.087	8.32951e-53
NUTF2	4.72991e-57	0.536836	0.691	0.294	8.89743e-53
RACGAP1	4.98384e-57	0.473942	0.247	0.061	9.37509e-53
GATAD2A	5.05943e-57	0.11721	0.484	0.17	9.5173e-53
LANCL2	5.24066e-57	1.09581	0.131	0.017	9.85821e-53
FAM216A	5.42416e-57	1.71981	0.107	0.01	1.02034e-52
PPCDC	5.5205e-57	0.721766	0.164	0.028	1.03846e-52
FCGR3A	6.26201e-57	0.94906	0.198	0.041	1.17795e-52
MRPL35	6.75566e-57	0.330821	0.249	0.062	1.27081e-52
TBX21	7.66278e-57	0.30494	0.547	0.203	1.44144e-52
YAF2	8.92663e-57	0.226688	0.385	0.124	1.67919e-52
NAXE	9.09952e-57	0.180988	0.532	0.195	1.71171e-52
NUDC	1.13838e-56	0.524883	0.692	0.293	2.1414e-52
SAFB	1.17091e-56	0.18392	0.571	0.214	2.2026e-52
RITA1	1.24209e-56	0.479809	0.2	0.042	2.3365e-52
PCYT1A	1.37861e-56	0.198823	0.38	0.122	2.59329e-52
PIGC	1.42572e-56	-0.128774	0.42	0.137	2.68192e-52
DOCK11	1.4755e-56	0.302572	0.465	0.165	2.77556e-52
FIGNL1	1.9766e-56	0.405121	0.177	0.033	3.71819e-52
PECR	1.99716e-56	0.477002	0.24	0.058	3.75686e-52
OSTC	2.0052e-56	0.512907	0.729	0.316	3.77199e-52
TRNT1	2.26806e-56	0.228417	0.275	0.073	4.26645e-52
ELF4	2.29051e-56	0.377824	0.311	0.091	4.30868e-52
KIF20A	2.41674e-56	2.38638	0.102	0.009	4.54613e-52
WIPI2	2.70621e-56	0.196338	0.447	0.154	5.09065e-52
EIF4G1	2.71437e-56	0.561981	0.675	0.29	5.10601e-52
RFWD3	3.08493e-56	0.249404	0.23	0.054	5.80307e-52
INCENP	3.11553e-56	0.60067	0.205	0.044	5.86063e-52
PSMC6	3.26219e-56	0.13476	0.54	0.199	6.13651e-52
RASSF3	3.72398e-56	0.416696	0.326	0.098	7.00518e-52
RO60	3.89119e-56	0.134122	0.574	0.215	7.31971e-52
TRIM28	4.23484e-56	0.481063	0.677	0.285	7.96616e-52
UQCC3	4.2744e-56	0.144421	0.289	0.08	8.04057e-52
CLASP2	4.47613e-56	0.205477	0.272	0.073	8.42004e-52
COPA	4.51668e-56	0.193251	0.592	0.224	8.49633e-52
HIRA	4.55436e-56	0.488964	0.222	0.051	8.56721e-52
IDH3G	4.6006e-56	0.204825	0.6	0.228	8.65419e-52
OMA1	4.70459e-56	0.216689	0.225	0.052	8.8498e-52
DHX15	4.97179e-56	0.243353	0.514	0.187	9.35243e-52
SEC61G	5.30705e-56	0.615368	0.856	0.465	9.98309e-52
INTS6-AS1	5.51495e-56	1.41149	0.106	0.01	1.03742e-51
HIST1H2AK	5.94955e-56	0.440671	0.23	0.054	1.11917e-51
TARDBP	6.14171e-56	0.137613	0.427	0.145	1.15532e-51
DHRS4	6.22564e-56	0.210791	0.369	0.117	1.1711e-51
H2AFY	6.24096e-56	0.665911	0.725	0.331	1.17399e-51
BAG6	6.26292e-56	0.105829	0.606	0.229	1.17812e-51
MAN1A2	6.43884e-56	0.101749	0.5	0.179	1.21121e-51
CENPJ	6.77059e-56	0.668227	0.177	0.034	1.27362e-51
TUBA1C	6.90021e-56	0.632129	0.596	0.248	1.298e-51
COQ2	6.92309e-56	0.400226	0.209	0.046	1.3023e-51
ZFAND2A	7.22481e-56	0.101121	0.306	0.087	1.35906e-51
MON1A	7.44711e-56	0.289093	0.194	0.04	1.40088e-51
CD79B	8.63588e-56	0.941226	0.185	0.036	1.6245e-51
TFB2M	9.16657e-56	0.10242	0.237	0.057	1.72432e-51
TIMM17B	1.01526e-55	0.125931	0.591	0.223	1.90981e-51
TTC16	1.021e-55	1.57404	0.14	0.021	1.92061e-51
DAP3	1.02162e-55	0.189386	0.604	0.23	1.92177e-51
GPR65	1.05208e-55	0.180596	0.524	0.193	1.97908e-51
AC006329.1	1.06073e-55	2.08903	0.074	0.003	1.99534e-51
PCBD2	1.12051e-55	0.554973	0.18	0.035	2.1078e-51
ILRUN	1.14426e-55	0.325164	0.351	0.111	2.15248e-51
STK16	1.20094e-55	0.262172	0.313	0.092	2.25909e-51
TXNL1	1.23406e-55	0.118912	0.624	0.237	2.3214e-51
FDPS	1.31316e-55	0.389579	0.644	0.26	2.47018e-51
TRMT61A	1.35795e-55	0.412781	0.17	0.031	2.55444e-51
IMMT	1.48644e-55	0.107435	0.541	0.2	2.79613e-51
IL7R	1.55954e-55	0.637274	0.821	0.402	2.93365e-51
CCDC167	1.90042e-55	0.470386	0.691	0.292	3.57488e-51
LY6E	2.00296e-55	0.493798	0.966	0.763	3.76777e-51
PARP2	2.07032e-55	0.502646	0.185	0.036	3.89448e-51
RPS27L	2.13105e-55	0.607279	0.795	0.376	4.00873e-51
PVT1	2.275e-55	0.768792	0.206	0.045	4.27951e-51
RPUSD4	2.33865e-55	0.42109	0.216	0.049	4.39923e-51
BYSL	2.7266e-55	0.225938	0.173	0.032	5.129e-51
NXT1	2.80536e-55	-0.113727	0.417	0.139	5.27716e-51
HIST1H4J	4.31353e-55	0.770306	0.173	0.032	8.11419e-51
MPG	4.40102e-55	0.179729	0.595	0.228	8.27875e-51
CHCHD5	4.65261e-55	0.130875	0.488	0.176	8.75203e-51
GTF2H3	4.72514e-55	0.259324	0.266	0.071	8.88846e-51
ITGB2-AS1	4.91846e-55	1.70642	0.15	0.024	9.25212e-51
TOMM5	5.079e-55	0.562705	0.733	0.333	9.55411e-51
SRPK1	6.0173e-55	0.305855	0.556	0.21	1.13191e-50
IARS2	6.25446e-55	0.143682	0.481	0.172	1.17653e-50
RBM42	6.66194e-55	0.248758	0.632	0.247	1.25318e-50
MRM1	6.7955e-55	0.690388	0.129	0.017	1.2783e-50
FAR2	7.48435e-55	0.137462	0.297	0.085	1.40788e-50
RPS20	7.72222e-55	0.589806	0.843	0.412	1.45263e-50
MRPS34	8.2083e-55	0.533172	0.725	0.319	1.54406e-50
CEP152	8.26851e-55	0.481168	0.185	0.037	1.55539e-50
PNPO	8.58177e-55	1.15722	0.14	0.021	1.61432e-50
SCO1	8.80938e-55	0.277438	0.249	0.064	1.65713e-50
OGFRL1	9.1446e-55	0.144793	0.341	0.105	1.72019e-50
BECN1	9.23498e-55	0.125035	0.505	0.183	1.73719e-50
ATP5F1B	1.07411e-54	0.564992	0.926	0.71	2.02051e-50
NELFE	1.16123e-54	0.183222	0.504	0.185	2.1844e-50
GALE	1.16475e-54	0.819194	0.153	0.026	2.19101e-50
EIF4A3	1.1989e-54	0.471638	0.628	0.26	2.25525e-50
WDR74	1.43265e-54	0.156698	0.388	0.129	2.69497e-50
RNPC3	1.43506e-54	0.103551	0.361	0.114	2.69949e-50
PMM2	1.57415e-54	0.215908	0.293	0.083	2.96114e-50
AURKAIP1	1.62751e-54	0.558102	0.795	0.371	3.06151e-50
KIF22	1.75676e-54	0.282308	0.504	0.185	3.30464e-50
CHAMP1	1.84229e-54	0.141181	0.263	0.069	3.46553e-50
SETD3	2.14266e-54	0.11201	0.39	0.129	4.03056e-50
APEX1	2.3911e-54	0.158696	0.6	0.229	4.4979e-50
CCDC69	2.47023e-54	0.190654	0.558	0.211	4.64674e-50
CCND3	2.96859e-54	0.583417	0.894	0.53	5.58422e-50
NDUFAF5	3.13797e-54	0.511069	0.165	0.03	5.90283e-50
PIGW	3.27064e-54	0.74757	0.131	0.018	6.1524e-50
PGAM1	3.53996e-54	0.676037	0.844	0.562	6.65901e-50
RSU1	3.57002e-54	0.114407	0.589	0.225	6.71557e-50
PCBP1	3.78493e-54	0.528749	0.947	0.652	7.11983e-50
REEP4	3.8408e-54	0.267497	0.299	0.087	7.22493e-50
OPA1	4.20484e-54	0.199599	0.351	0.111	7.90972e-50
RPL29	4.31306e-54	0.339838	0.994	0.971	8.11329e-50
NEK2	4.3733e-54	2.05884	0.095	0.008	8.22661e-50
MRPL57	4.38124e-54	0.382157	0.671	0.278	8.24155e-50
RAB5IF	4.55301e-54	0.518086	0.754	0.34	8.56466e-50
GEN1	4.90078e-54	1.2843	0.138	0.021	9.21886e-50
NUFIP1	4.97361e-54	0.296467	0.199	0.043	9.35586e-50
NSDHL	5.6198e-54	0.298943	0.188	0.039	1.05714e-49
RPP25	5.71492e-54	1.16192	0.125	0.016	1.07503e-49
[truncated: 9,374 more rows]
